# Supplementary material for: A transposable element in a NAC gene is associated with drought tolerance in maize seedlings
Source: Nat Commun. 2015 Sep 21;6:8326. doi: 10.1038/ncomms9326 (PMC4595727; doi:10.1038/ncomms9326)
Supplement: Supplementary Data 1 — Variations in the ZmNAC111 genomic region and their association with maize drought tolerance. [file ncomms9326-s2.xlsx]

## Sheet: Sheet1
Supplementary Data 1. Variations in the ZmNAC111 genomic region and their association with maize drought tolerance.
Genetic variation in ZmNAC111 was obtained by re-sequencing the 2.3-kb genomic region containing the ZmNAC111 gene in 262 maize inbred lines. The physical position of each variation was determined based on MaizeGDB release 5b.60. The association of each marker with drought tolerance was calculated by Tassel 3.1.0, using the standard MLM with MAF ≥ 0.05.
Marker	Model	INDEL-572	INDEL-567	SNP-564	SNP-560	SNP-558	SNP-555	INDEL-552	SNP-552	INDEL-550	SNP-506	SNP-505	INDEL-500	INDEL-499	INDEL-483	INDEL-460	SNP-441	INDEL-435	SNP-420	SNP-418	INDEL-398	SNP-395	SNP-381	SNP-377	INDEL-369	INDEL-365	INDEL-345	SNP-342	INDEL-323	INDEL-319	INDEL-314	INDEL-313	INDEL-312	INDEL-309	INDEL-268	INDEL-222	INDEL-208	INDEL-204	SNP-204	SNP-203	SNP-202	SNP-171	SNP-142	SNP-141	INDEL-138	SNP-129	SNP-128	INDEL-126	SNP-120
-Log10(P-value)	GLM	9.81954	0.924286	0.513399	0.35648	0.182657	0.182657	0.490308	0.248784	0.436085	0.357728	0.67601	0.104029	1.33987	0.131072	0.342757	0.263202	0.342757	0.678138	0.0657472	0.374835	0.75868	0.36373	0.0614316	0.10992	0.590914	1.20202	0.273867	0.649532	1.15722	0.417999	0.329106	0.855094	0.329106	1.36214	0.266699	1.94836	1.07686	1.03938	2.011	2.011	0.159411	1.10682	0.0387952	0.877243	0.00134514	0.594172	0.783282	1.68742
-Log10(P-value)	MLM	5.25802	0.0102391	0.0369054	0.0798517	0.0734582	0.0734582	0.647969	0.32021	0.244017	0.437008	0.549083	0.269004	0.301838	0.0249369	0.00516283	0.262093	0.00516283	0.0822478	0.0126353	0.0788515	0.113152	0.0218857	0.0757323	0.384562	0.204086	0.332951	0.202483	0.0748794	0.284503	0.450071	0.394272	0.0808978	0.394272	0.269937	0.64712	0.0470191	0.477045	0.551451	0.438782	0.438782	0.365697	0.6171	0.0869031	0.0646283	0.106393	0.028867	0.258144	0.981861
262 maize inbred lines	B73	82	4	A	A	G	C	0	A	1	A	T	1	0	0	4	T	0	G	T	0	G	T	C	0	4	3	A	0	0	0	2	0	3	9	0	14	4	C	T	C	C	C	T	0	T	C	0	C
	CIMBL12	0	0	G	A	G	C	0	A	1	A	T	1	1	0	4	T	0	G	T	0	A	T	C	0	0	3	A	0	0	0	2	0	3	0	0	0	0	A	G	T	C	C	T	4	T	C	4	C
	CIMBL70	0	0	A	A	G	C	0	A	1	A	T	1	1	0	4	T	0	G	T	0	G	T	C	0	4	3	A	0	0	0	2	0	3	9	0	0	0	A	G	T	C	C	C	0	C	C	0	C
	CIMBL19	0	0	G	A	G	C	0	A	1	A	T	1	1	0	4	T	0	G	T	0	A	T	C	0	0	0	A	0	1	0	2	5	3	0	0	0	0	A	G	T	C	C	T	4	T	C	0	T
	CIMBL150	82	4	A	A	G	C	0	A	1	A	T	1	0	0	4	T	0	G	T	0	G	T	C	0	4	3	A	0	0	0	2	0	3	9	0	14	4	C	T	C	C	C	T	0	T	C	0	C
	CIMBL133	0	0	G	A	G	C	0	A	1	A	T	1	1	0	4	T	0	G	T	0	A	T	C	0	0	0	A	0	1	0	2	5	3	0	0	0	0	A	G	T	C	C	T	4	T	C	4	C
	CIMBL96	0	0	G	A	G	C	0	A	1	A	T	1	1	0	4	T	0	G	C	2	A	T	C	0	4	3	A	7	0	0	2	0	3	9	0	0	4	C	G	T	C	C	T	4	T	C	0	C
	CIMBL68	0	0	A	A	G	C	0	A	1	A	T	1	1	0	4	T	0	G	T	0	A	T	C	0	0	0	A	0	1	0	2	5	3	9	0	0	4	C	G	T	C	C	T	4	T	C	0	C
	CIMBL42	0	0	G	A	G	C	0	A	1	A	T	1	1	0	4	T	0	G	T	0	A	T	C	0	0	0	A	0	1	0	2	5	3	0	0	0	0	A	G	T	C	C	T	4	T	C	0	T
	CIMBL1	0	4	A	A	G	C	0	A	1	A	T	1	0	0	4	T	0	G	T	0	G	T	C	0	4	3	A	0	0	0	2	0	3	9	0	14	4	C	T	C	C	C	T	0	T	C	0	C
	CML118	0	4	A	A	G	C	0	A	1	A	T	1	0	0	4	T	0	G	T	0	G	T	C	0	4	3	A	0	0	0	2	5	3	9	0	14	4	C	T	C	C	C	T	0	T	C	0	C
	CIMBL22	0	0	G	A	G	C	0	A	1	A	T	1	1	0	4	T	0	G	T	0	A	T	C	0	0	0	A	0	1	0	2	5	3	0	0	0	0	A	G	T	C	C	T	4	T	C	0	T
	CIMBL2	0	4	A	A	G	C	0	A	1	A	T	1	0	0	0	T	8	G	T	0	A	T	C	0	0	0	C	0	0	0	0	0	0	0	0	0	4	C	G	T	C	C	T	4	T	C	0	C
	CML69	0	0	G	A	G	C	0	A	1	A	T	1	1	0	4	T	0	G	T	0	A	T	C	0	0	0	A	0	1	0	2	5	3	9	0	0	4	C	G	T	C	C	C	0	C	C	0	C
	CIMBL143	82	0	G	A	G	C	0	A	1	A	T	1	1	0	4	T	0	G	T	0	A	T	C	0	0	0	A	0	0	0	0	0	0	9	0	0	4	C	T	C	C	C	T	4	T	C	0	C
	CIMBL18	0	0	G	A	G	C	0	A	1	A	C	1	1	0	4	T	0	G	T	0	G	T	C	0	4	3	A	0	0	0	2	0	3	0	0	0	0	A	G	T	C	C	T	0	T	T	4	C
	CIMBL69	0	0	G	A	G	C	0	A	1	A	T	1	1	0	4	T	0	G	T	0	A	T	C	0	0	3	A	0	0	0	2	0	3	9	0	0	4	C	T	C	C	C	T	4	T	C	0	C
	CIMBL23	0	0	A	A	G	C	0	A	1	A	T	1	1	0	4	T	0	G	C	0	A	T	C	0	0	0	C	0	0	0	0	0	0	9	0	0	4	C	T	C	C	C	T	0	T	C	0	C
	BY4839	82	0	G	A	G	C	0	A	1	A	C	1	1	0	4	T	0	A	C	0	A	T	C	0	0	3	A	0	0	0	2	0	3	9	0	0	0	A	G	T	C	C	C	0	C	C	0	C
	GEMS30	0	0	G	A	G	C	0	A	1	A	T	1	1	0	4	T	0	G	T	0	G	T	C	0	4	3	A	0	0	0	2	5	3	0	0	0	0	A	G	T	C	C	T	0	T	T	4	C
	GEMS28	0	0	G	A	G	C	0	A	1	A	T	1	1	0	4	T	0	G	T	0	A	T	C	0	0	3	A	0	0	0	2	0	3	0	0	0	0	A	G	T	C	C	T	4	T	C	4	C
	GEMS44	82	4	A	A	G	C	0	A	1	A	T	1	0	0	4	T	0	G	T	0	G	T	C	0	4	3	A	0	0	0	2	0	3	9	0	14	4	C	T	C	C	C	T	0	T	C	0	C
	SY1039	0	4	A	G	G	C	0	A	1	A	T	1	0	4	4	G	0	G	C	0	A	T	C	0	0	0	C	0	0	0	2	0	3	0	0	0	0	A	G	T	C	C	T	4	T	C	0	C
	4019	0	4	A	G	G	C	0	A	1	A	T	1	0	4	4	G	0	G	C	0	A	T	C	0	0	0	C	0	0	0	2	0	3	0	0	0	0	A	G	T	C	C	T	4	T	C	0	C
	B113	0	0	G	A	G	C	0	A	1	A	T	1	1	0	4	T	0	G	T	0	G	T	C	0	4	3	A	0	0	0	2	0	3	0	0	0	0	A	G	T	C	C	T	0	T	T	4	C
	BY4944	82	4	A	A	G	C	0	A	1	A	T	1	0	0	4	T	0	G	T	0	G	T	C	0	4	3	A	0	0	0	2	0	3	9	0	14	4	C	T	C	C	C	T	0	T	C	0	C
	CIMBL9	82	4	A	A	G	C	0	A	1	A	T	1	0	0	4	T	0	G	T	0	G	T	C	0	4	3	A	0	0	0	2	0	3	9	0	14	4	C	T	C	C	C	T	0	T	C	0	C
	CIMBL53	0	0	A	A	C	T	0	A	0	A	C	1	1	0	4	T	0	G	T	0	A	T	C	0	0	3	A	0	0	0	2	0	3	0	0	0	0	A	G	T	C	C	T	4	T	C	4	C
	CIMBL59	82	0	G	A	G	C	0	A	1	A	T	1	1	0	4	T	0	G	T	0	A	T	C	0	0	0	A	0	0	0	0	0	0	9	0	0	4	C	T	C	C	C	T	4	T	C	0	C
	CIMBL79	82	0	A	A	C	T	0	A	0	A	T	1	1	0	4	T	0	G	T	0	G	T	C	0	0	3	A	0	0	0	2	0	3	9	4	14	4	C	T	C	A	C	C	0	C	C	0	C
	CIMBL111	0	0	G	A	G	C	0	A	1	A	T	1	1	0	4	T	0	G	C	0	G	T	C	4	4	3	A	0	0	0	2	0	3	9	0	0	0	C	G	T	C	C	C	0	C	C	0	C
	CIMBL123	0	0	A	A	G	C	0	A	1	C	T	1	1	0	4	T	0	G	C	0	A	T	C	0	0	0	C	0	0	0	0	0	0	9	0	0	4	C	T	C	C	T	T	4	T	C	0	C
	CIMBL152	0	0	G	A	G	C	0	A	1	A	T	1	1	0	4	T	0	G	C	0	A	T	C	0	0	3	A	0	0	5	2	5	3	9	0	0	0	A	G	T	C	C	C	0	C	C	0	C
	CML121	82	4	A	A	G	C	0	A	1	A	T	0	0	4	4	T	0	G	C	0	G	T	C	4	4	3	A	0	0	0	2	0	3	9	0	0	0	A	G	T	C	C	T	0	T	T	4	C
	CML191	82	4	A	A	G	C	0	A	1	A	T	1	0	0	4	T	0	G	T	0	G	T	C	0	4	3	A	0	0	0	2	0	3	9	0	14	4	C	T	C	C	C	T	0	T	C	0	C
	CML170	0	0	G	A	G	C	0	A	1	C	T	1	1	0	4	T	0	G	T	0	G	T	C	0	0	0	C	0	0	0	2	0	3	9	4	14	4	C	T	C	A	C	C	0	C	C	0	C
	CML361	0	4	A	A	G	C	0	A	1	A	C	1	1	0	4	T	0	G	T	0	A	T	C	0	0	3	A	0	0	0	2	5	3	0	0	0	0	A	G	T	C	C	C	0	C	C	0	C
	CIMBL151	82	4	A	A	G	C	0	A	1	A	T	1	0	0	0	T	8	G	T	0	A	T	C	0	0	0	C	0	0	0	0	0	0	0	0	0	4	C	G	T	C	C	T	4	T	C	0	C
	CIMBL90	0	0	A	A	C	T	0	A	0	A	T	1	1	0	4	T	0	G	T	0	G	T	C	0	0	3	A	0	0	0	2	0	3	9	4	14	4	C	T	C	A	C	C	0	C	C	0	C
	D863F	82	4	A	A	G	C	0	A	1	A	T	1	0	0	4	T	0	G	T	0	G	T	C	0	4	3	A	0	0	0	2	0	3	9	0	14	4	C	T	C	C	C	T	0	T	C	0	C
	238	82	4	A	A	G	C	0	A	1	A	T	1	0	0	4	T	0	G	T	0	G	T	C	0	4	3	A	0	0	0	2	0	3	9	0	14	4	C	T	C	C	C	T	0	T	C	0	C
	SHEN5003	0	4	A	G	G	C	0	A	1	A	T	1	0	4	4	G	0	G	C	0	A	T	C	0	0	0	C	0	0	0	2	0	3	0	0	0	0	A	G	T	C	C	T	4	T	C	0	C
	GEMS32	82	4	A	A	G	C	0	A	1	A	T	1	0	0	4	T	0	G	T	0	G	T	C	0	4	3	A	0	0	0	2	0	3	9	0	14	4	C	T	C	C	C	T	0	T	C	0	C
	M153	82	4	A	A	G	C	0	A	1	A	T	1	0	0	4	T	0	G	T	0	G	T	C	0	4	3	A	0	0	0	2	0	3	9	0	14	4	C	T	C	C	C	T	0	T	C	0	C
	ZHENG653	0	0	A	A	G	C	0	A	1	C	T	1	1	0	4	T	0	G	C	0	A	C	C	0	0	3	A	0	0	0	2	0	3	9	4	14	4	C	T	C	A	C	C	0	C	C	0	C
	YU374	0	4	A	G	G	C	0	A	1	A	T	1	0	4	4	G	0	G	C	0	A	A	C	0	0	0	C	0	0	0	2	0	3	0	0	0	0	A	G	T	C	C	T	4	T	C	0	C
	7381	82	4	G	A	G	C	0	A	1	A	T	1	0	0	4	T	0	G	T	0	G	T	C	0	4	3	A	0	0	0	2	0	3	9	0	14	4	C	T	C	C	C	T	0	T	C	0	C
	DAN4245	0	0	A	A	G	C	0	A	1	A	T	1	1	0	4	T	0	G	T	0	G	T	C	0	4	3	A	0	0	0	2	0	3	9	0	0	0	A	G	T	C	C	C	0	C	C	0	C
	LK11	82	4	A	A	G	C	0	A	1	A	T	1	0	0	4	T	0	G	T	0	G	C	C	0	4	3	A	0	0	0	2	0	3	9	0	14	4	C	T	C	C	C	T	0	T	C	0	C
	4F1	0	0	G	A	G	C	0	A	1	A	C	1	1	0	4	T	0	A	C	0	A	T	C	0	0	3	A	0	0	0	2	0	3	9	0	0	0	A	G	T	C	C	C	0	C	C	0	C
	K12	0	4	A	G	G	C	0	A	1	A	T	1	0	4	4	G	0	G	C	0	A	T	C	0	0	0	C	0	0	0	2	0	3	0	0	0	0	A	G	T	C	C	T	4	T	C	0	C
	05W002	0	0	G	A	G	C	0	A	1	A	C	1	1	0	4	T	0	A	C	0	A	T	C	0	0	3	A	0	0	0	2	0	3	9	0	0	0	A	G	T	C	C	C	0	C	C	0	C
	BY804	82	4	A	A	G	C	0	A	1	A	T	1	0	0	4	T	0	G	T	0	G	T	C	0	4	3	A	0	0	0	2	0	3	9	0	14	4	C	T	C	C	C	T	0	T	C	0	C
	GY798	82	0	G	A	G	C	0	A	1	A	T	1	1	0	4	T	0	G	T	0	A	T	C	0	0	0	A	0	1	0	2	5	3	0	0	0	0	A	G	T	C	C	T	4	T	C	0	T
	GY923	82	4	A	A	G	C	0	A	1	A	T	1	0	0	4	T	0	G	T	0	G	T	C	0	4	3	A	0	0	0	2	0	3	9	0	14	4	C	T	C	C	C	T	0	T	C	0	C
	WH413	82	4	A	A	G	C	0	A	1	A	T	1	0	0	4	T	0	G	T	0	G	T	C	0	4	3	A	0	0	0	2	0	3	9	0	14	4	C	T	C	C	C	T	0	T	C	0	C
	GEMS6	0	0	A	A	G	C	2	G	1	A	T	1	1	0	4	T	0	G	T	0	A	T	C	0	0	0	A	0	1	0	2	5	3	9	0	0	4	C	T	C	C	C	T	0	T	C	0	C
	GEMS39	0	4	A	A	G	C	0	A	1	A	T	1	0	0	4	T	0	G	C	0	A	T	T	0	0	3	A	0	0	5	2	5	3	9	0	0	0	A	G	T	C	C	C	0	C	C	0	C
	GEMS54	82	4	A	A	G	C	0	A	1	A	T	1	0	0	4	T	0	G	T	0	G	T	C	0	4	3	A	0	0	0	2	0	3	9	0	14	4	C	T	C	C	C	T	0	T	C	0	C
	GY1032	0	0	G	A	G	C	0	A	1	A	T	1	1	0	4	T	0	G	T	0	A	T	C	0	0	0	A	0	0	0	0	0	0	9	0	0	4	C	T	C	C	C	T	0	T	C	0	C
	CIMBL91	0	0	A	A	C	T	0	A	0	A	C	1	1	0	4	T	0	G	T	0	A	T	C	0	0	3	A	0	0	0	2	0	3	0	0	0	0	A	G	T	C	C	C	0	C	C	0	C
	CIMBL54	82	4	A	A	G	C	0	A	1	A	T	1	0	0	4	T	0	G	T	0	G	T	C	0	4	3	A	0	0	0	2	0	3	9	0	14	4	C	T	C	C	C	T	0	T	C	0	C
	GEMS5	0	4	A	A	G	C	0	A	1	A	T	1	0	0	4	T	0	G	T	0	G	T	C	0	4	3	A	0	0	0	2	0	3	9	0	14	4	C	T	C	C	C	T	0	T	C	0	C
	JH96C	0	4	A	A	G	C	0	A	1	A	T	1	0	0	4	T	0	G	T	0	G	T	C	0	4	3	A	0	0	0	2	0	3	9	0	14	4	C	T	C	C	C	T	0	T	C	0	C
	K10	82	0	A	A	G	C	0	A	1	C	T	1	1	0	4	T	0	G	C	0	A	T	C	0	0	0	A	0	1	0	2	5	3	9	0	0	4	C	G	T	C	C	T	4	T	C	0	C
	CIMBL75	0	4	A	A	G	C	0	A	1	A	T	1	0	0	4	T	0	G	T	0	G	T	C	0	4	3	A	0	0	0	2	0	3	9	0	14	4	C	T	C	C	C	T	0	T	C	0	C
	CIMBL32	0	4	A	A	G	C	0	A	1	A	T	0	0	4	4	T	0	G	C	0	G	T	C	4	4	3	A	0	0	0	2	0	3	9	0	0	0	A	G	T	C	C	T	0	T	T	4	C
	CML298	0	4	A	A	G	C	0	A	1	A	T	1	0	0	0	T	8	G	T	0	A	T	C	0	0	0	C	0	0	0	0	0	0	0	0	0	4	C	G	T	C	C	T	4	T	C	0	C
	CIMBL92	0	4	A	A	G	C	0	A	1	A	T	1	0	0	0	T	8	G	T	0	A	T	C	0	0	0	C	0	0	0	0	0	0	0	0	0	4	C	G	T	C	C	T	4	T	C	0	C
	GEMS13	0	4	A	A	G	C	0	A	1	A	T	1	0	0	4	T	0	G	T	0	G	T	C	0	4	3	A	0	0	0	2	0	3	9	0	14	4	C	T	C	C	C	T	0	T	C	0	C
	GEMS41	0	4	A	A	G	C	0	A	1	A	T	1	0	0	0	T	8	G	T	0	A	T	C	0	0	0	C	0	0	0	2	0	3	0	0	0	0	A	G	T	C	C	T	4	T	C	4	C
	CIMBL46	0	0	G	A	G	C	0	A	1	A	T	1	1	0	4	T	0	G	T	0	A	T	C	0	0	0	A	0	1	0	2	5	3	0	0	0	0	A	G	T	C	C	T	4	T	C	0	T
	CIMBL55	0	0	G	A	G	C	0	A	1	A	C	1	1	0	4	T	0	G	T	0	G	T	C	0	4	3	A	0	0	0	2	0	3	0	0	0	0	A	G	T	C	C	T	0	T	T	4	C
	CIMBL62	0	4	A	A	G	C	0	A	1	A	T	1	0	0	0	T	8	G	T	0	A	T	C	0	0	0	C	0	0	0	0	0	0	0	0	0	4	C	G	T	C	C	T	4	T	C	0	C
	268	0	4	A	A	G	C	0	A	1	A	T	1	0	0	4	T	0	G	T	0	G	T	C	0	4	3	A	0	0	0	2	0	3	9	0	14	4	C	T	C	C	C	T	0	T	C	0	C
	JI63	0	0	A	A	G	C	0	A	1	C	T	1	1	0	4	T	0	G	C	0	A	T	C	0	0	0	A	0	1	0	2	5	3	9	0	0	4	C	G	T	C	C	T	4	T	C	0	C
	CIMBL115	0	4	A	A	G	C	0	A	1	A	T	1	0	0	4	T	0	G	T	0	G	T	C	0	4	3	A	0	0	0	2	0	3	9	0	14	4	C	T	C	C	C	T	0	T	C	0	C
	GEMS14	0	4	A	A	G	C	0	A	1	A	T	1	0	0	0	T	8	G	T	0	A	T	C	0	0	0	C	0	0	0	0	0	0	0	0	0	4	C	G	T	C	C	T	4	T	C	0	C
	CIMBL11	0	0	G	A	G	C	0	A	1	A	T	1	1	0	4	T	0	G	T	0	A	T	C	0	0	3	A	0	0	0	2	0	3	0	0	0	0	A	G	T	C	C	T	4	T	C	4	C
	CML162	0	4	A	A	G	C	0	A	1	A	T	1	0	0	0	T	8	G	T	0	A	T	C	0	0	0	C	0	0	0	0	0	0	0	0	0	4	C	G	T	C	C	T	4	T	C	0	C
	CML189	82	0	G	A	G	C	2	G	1	A	T	1	1	0	4	T	0	G	T	0	G	T	C	0	0	0	C	0	0	0	2	0	3	9	0	0	4	C	T	C	C	C	C	0	C	C	0	C
	SW92E114	0	0	A	A	G	C	0	A	1	C	T	1	1	0	4	T	0	G	C	0	A	T	C	0	0	3	A	0	0	0	2	0	3	9	4	14	4	C	T	C	A	C	C	0	C	C	0	C
	CIMBL28	0	0	G	A	G	C	0	A	1	A	C	1	1	0	4	T	0	G	T	0	G	T	C	0	4	3	A	0	0	0	2	0	3	0	0	0	0	A	G	T	C	C	C	0	C	C	0	C
	GEMS37	0	4	A	A	G	C	0	A	1	A	T	1	0	0	4	T	0	G	C	0	A	T	T	0	0	3	A	0	0	5	2	5	3	9	0	0	0	A	G	T	C	C	C	0	C	C	0	C
	CML171	0	NA	NA	NA	NA	NA	0	-	0	A	T	1	1	0	4	T	0	G	T	0	A	T	C	0	0	3	A	7	0	0	2	0	3	9	0	0	0	A	G	T	C	C	C	0	C	C	0	C
	ZAC546	82	4	A	A	G	C	0	A	1	A	T	1	0	0	4	T	0	G	T	0	G	T	C	0	4	3	A	0	0	0	2	0	3	9	0	14	4	C	T	C	C	C	T	0	T	C	0	C
	CIMBL137	82	4	A	A	G	C	0	A	1	A	T	1	0	0	4	T	0	G	T	0	G	T	C	0	4	3	A	0	0	0	2	0	3	9	0	14	4	C	T	C	C	C	T	0	T	C	0	C
	U8112	82	4	A	A	G	C	0	A	1	A	T	1	0	0	4	T	0	G	T	0	G	T	C	0	4	3	A	0	0	0	2	0	3	9	0	14	4	C	T	C	C	C	T	0	T	C	0	C
	GEMS58	0	4	A	A	G	C	0	A	1	A	T	1	0	0	0	T	8	G	T	0	A	T	C	0	0	0	C	0	0	0	0	0	0	0	0	0	4	C	G	T	C	C	T	4	T	C	0	C
	JH59	82	0	A	A	G	C	0	A	1	A	T	1	0	0	4	T	0	G	T	0	G	T	C	0	4	3	A	0	0	0	2	0	3	9	0	14	4	C	T	C	C	C	T	0	T	C	0	C
	XUN971	0	4	A	G	G	C	0	A	1	A	T	1	0	4	4	G	0	G	C	0	A	T	C	0	0	0	C	0	0	0	2	0	3	0	0	0	0	A	G	T	C	C	T	4	T	C	0	C
	ZHENG35	82	4	A	A	G	C	0	A	1	A	T	1	0	0	4	T	0	G	T	0	G	T	C	0	4	3	A	0	0	0	2	0	3	9	0	14	4	C	T	C	C	C	T	0	T	C	0	C
	TY11	0	0	A	A	G	C	2	G	1	A	T	1	1	0	4	T	0	G	C	2	A	T	C	0	4	3	A	7	0	0	2	0	3	9	0	0	4	C	G	T	C	C	T	4	T	C	0	C
	M97	0	0	G	A	G	C	0	A	1	A	T	1	1	0	4	T	0	G	T	0	A	T	C	0	0	3	A	0	0	0	2	0	3	9	0	0	4	C	T	C	C	C	T	4	T	C	0	C
	QI205	0	0	A	A	G	C	0	A	1	A	T	1	0	0	4	T	0	G	C	0	G	T	C	0	4	0	C	0	0	0	0	0	0	0	0	0	0	A	G	T	C	C	T	0	T	C	4	C
	TY5	0	4	A	G	G	C	0	A	1	A	T	1	0	4	4	G	0	G	C	0	A	T	C	0	0	0	C	0	0	0	2	0	3	0	0	0	0	A	G	T	C	C	T	4	T	C	0	C
	YE8001	0	4	A	G	G	C	0	A	1	A	T	1	0	4	4	G	0	G	C	0	A	T	C	0	0	0	C	0	0	0	2	0	3	0	0	0	0	A	G	T	C	C	T	4	T	C	0	C
	8902	82	4	A	A	G	C	0	A	1	A	T	1	0	0	4	T	0	G	T	0	G	T	C	0	4	3	A	0	0	0	2	0	3	9	0	14	4	C	T	C	C	C	T	0	T	C	0	C
	LIAO5114	82	0	A	A	G	C	0	A	1	A	T	1	0	0	4	T	0	G	T	0	G	T	C	0	4	3	A	0	0	0	2	0	3	9	0	14	4	C	T	C	C	C	T	0	T	C	0	C
	ZHENG32	82	4	A	A	G	C	0	A	1	A	T	1	0	0	4	T	0	G	T	0	G	T	C	0	4	3	A	0	0	0	2	0	3	9	0	14	4	C	T	C	C	C	T	0	T	C	0	C
	J4112	82	4	A	A	G	C	0	A	1	A	T	1	0	0	4	T	0	G	T	0	G	T	C	0	4	3	A	0	0	0	2	0	3	9	0	14	4	C	T	C	C	C	T	0	T	C	0	C
	TY2	0	4	A	G	G	C	0	A	1	A	T	1	0	4	4	G	0	G	C	0	A	T	C	0	0	0	C	0	0	0	2	0	3	0	0	0	0	A	G	T	C	C	T	4	T	C	0	C
	TIE7922	82	4	A	A	G	C	0	A	1	A	T	1	0	0	4	T	0	G	T	0	G	T	C	0	4	3	A	0	0	0	2	0	3	9	0	14	4	C	T	C	C	C	T	0	T	C	0	C
	TY1	0	4	A	G	G	C	0	A	1	A	T	1	0	4	4	G	0	G	C	0	A	T	C	0	0	0	C	0	0	0	2	0	3	0	0	0	0	A	G	T	C	C	T	4	T	C	0	C
	TY3	0	4	A	G	G	C	0	A	1	A	T	1	0	4	4	G	0	G	C	0	A	T	C	0	0	0	C	0	0	0	2	0	3	0	0	0	0	A	G	T	C	C	T	4	T	C	0	C
	MO17	82	4	A	A	G	C	0	A	1	A	T	1	0	0	4	T	0	G	T	0	G	T	C	0	4	3	A	0	0	0	2	0	3	9	0	14	4	C	T	C	C	C	T	0	T	C	0	C
	YE478	0	4	A	G	G	C	0	A	1	A	T	1	0	4	4	G	0	G	C	0	A	T	C	0	0	0	C	0	0	0	2	0	3	0	0	0	0	A	G	T	C	C	T	4	T	C	0	C
	YE52106	0	4	A	A	G	C	0	A	1	A	T	1	0	0	4	T	0	G	C	0	A	T	T	0	0	3	A	0	0	0	2	5	3	0	0	0	0	A	G	T	C	C	C	0	C	C	0	C
	SC55	82	4	G	G	G	C	0	A	1	A	T	1	0	4	4	G	0	G	T	0	A	T	C	0	0	0	C	0	0	0	2	0	3	0	0	0	0	A	G	T	C	C	T	4	T	C	0	C
	CIMBL71	0	0	G	A	G	C	0	A	1	A	T	1	1	0	4	T	0	G	T	0	A	T	C	0	0	0	A	0	1	0	2	5	3	0	0	0	4	C	G	T	C	C	C	0	C	C	0	C
	CML338	0	0	G	A	G	C	0	A	1	A	T	1	1	0	4	T	0	G	C	2	A	T	C	0	4	3	A	0	0	0	2	5	3	0	0	0	0	A	G	T	C	C	T	0	T	T	4	C
	CIMBL121	0	0	G	A	G	C	0	A	1	A	T	1	1	0	4	T	0	G	T	0	A	T	C	0	0	3	A	0	0	0	2	5	3	0	0	0	0	A	G	T	C	C	T	4	T	C	4	C
	CIMBL29	0	4	A	A	G	C	0	A	1	A	T	1	1	4	4	G	0	G	C	0	A	T	C	0	0	0	C	0	0	0	2	0	3	0	0	0	0	A	G	T	C	C	T	4	T	C	4	C
	CIMBL124	0	0	G	A	G	C	0	A	1	A	T	1	1	0	4	T	0	G	T	0	A	T	C	0	0	0	A	0	1	0	2	5	3	0	0	0	0	A	G	T	C	C	T	4	T	C	0	T
	CML411	0	0	G	A	G	C	0	A	1	A	T	1	1	0	4	T	0	G	T	0	A	T	C	0	0	0	A	0	1	0	2	5	3	0	0	0	0	A	G	T	C	C	T	4	T	C	0	T
	CIMBL102	0	0	G	A	G	C	0	A	1	A	T	1	1	0	4	T	0	G	T	0	A	T	C	0	0	3	A	0	0	5	2	5	3	9	0	0	4	C	T	C	C	C	T	4	T	C	0	C
	CIMBL122	0	0	G	A	G	C	0	A	1	A	T	1	1	0	4	T	0	G	T	0	A	T	C	0	0	0	A	0	1	0	2	5	3	0	0	0	0	A	G	T	C	C	T	4	T	C	0	T
	DAN599	82	4	A	A	G	C	0	A	1	A	T	1	0	0	4	T	0	G	T	0	G	T	C	0	4	3	A	0	0	0	2	0	3	9	0	14	4	C	T	C	C	C	T	0	T	C	0	C
	CML50	0	0	G	A	G	C	0	A	1	A	T	1	1	0	4	T	0	G	C	0	A	T	C	0	0	0	C	0	0	0	2	0	3	9	0	14	0	A	G	T	A	C	C	0	T	C	0	C
	CML165	0	0	G	A	G	C	0	A	1	A	T	1	1	0	4	T	0	G	C	0	G	T	C	0	0	0	A	0	0	0	2	0	3	0	0	0	4	C	G	T	C	C	T	4	T	C	0	C
	CIMBL101	0	0	G	A	G	C	0	A	1	A	T	1	1	0	4	T	0	G	T	0	A	T	C	0	0	3	A	0	0	5	2	5	3	9	0	0	4	C	T	C	C	C	T	4	T	C	0	C
	CML432	0	0	G	A	G	C	0	A	1	A	T	1	1	0	4	T	0	G	C	0	A	T	C	0	4	3	A	0	0	0	2	5	3	9	4	14	4	C	T	C	C	C	T	0	T	C	0	C
	CIMBL98	0	0	G	A	G	C	0	A	1	A	T	1	1	0	4	T	0	G	C	2	A	T	C	0	4	3	A	7	0	0	2	0	3	9	0	0	4	C	G	T	C	C	T	4	T	C	0	C
	CML116	0	4	A	A	G	C	0	A	1	A	T	0	0	4	4	T	0	G	C	0	G	T	C	4	4	3	A	0	0	0	2	0	3	9	0	0	0	A	G	T	C	C	T	0	T	T	4	C
	CIMBL40	0	0	G	A	G	C	0	A	1	A	T	1	0	4	4	G	0	G	C	0	A	T	C	0	0	0	C	0	0	0	2	0	3	0	0	0	0	A	G	T	C	C	T	4	T	C	4	C
	CIMBL108	82	4	A	A	G	C	0	A	1	A	T	1	0	0	4	T	0	G	T	0	G	T	C	0	4	3	A	0	0	0	2	0	3	9	0	14	4	C	T	C	C	C	T	0	T	C	0	C
	CIMBL113	0	0	G	A	G	C	0	A	1	A	T	1	1	0	4	T	0	G	T	0	A	T	C	0	0	0	A	0	1	0	2	5	3	0	0	0	0	A	G	T	C	C	T	4	T	C	0	T
	CIMBL82	0	0	G	A	G	C	0	A	1	A	T	1	1	0	4	T	0	G	T	0	A	T	C	0	0	0	A	0	0	0	0	0	0	9	0	0	4	C	T	C	C	C	T	0	T	C	0	C
	CIMBL87	0	4	A	A	G	C	0	A	1	A	T	1	0	0	0	T	8	G	T	0	A	T	C	0	0	0	C	0	0	0	0	0	0	0	0	0	4	C	G	T	C	C	T	4	T	C	0	C
	CML31	0	4	A	A	G	C	0	A	1	A	T	1	1	0	4	T	0	G	T	0	A	T	C	0	0	3	A	0	0	0	2	0	3	0	0	0	0	A	G	T	C	C	T	4	T	C	4	C
	CIMBL50	0	0	A	A	C	T	0	A	0	A	C	1	1	0	4	T	0	G	T	0	A	T	C	0	0	3	A	0	0	0	2	0	3	0	0	0	0	A	G	T	C	C	C	0	C	C	0	C
	CIMBL47	0	4	A	A	G	C	0	A	1	A	T	0	0	4	4	T	0	G	C	0	G	T	C	4	4	3	A	0	0	0	2	0	3	9	0	0	0	A	G	T	C	C	T	0	T	T	4	C
	CIMBL144	82	4	A	A	G	C	0	A	1	A	T	1	0	0	4	T	0	G	T	0	G	T	C	0	4	3	A	0	0	0	2	0	3	9	0	14	4	C	T	C	C	C	T	0	T	C	0	C
	CIMBL51	0	4	A	A	G	C	0	A	1	A	T	1	0	0	4	T	0	G	C	2	A	T	C	0	4	3	A	7	0	0	2	0	3	9	0	0	0	C	G	T	C	C	C	0	C	C	0	C
	CIMBL13	82	4	A	A	G	C	0	A	1	A	T	1	0	0	4	T	0	G	T	0	G	T	C	0	4	3	A	0	0	0	2	0	3	9	0	14	4	C	T	C	C	C	T	0	T	C	0	C
	CIMBL86	0	4	A	A	G	C	0	A	1	A	T	1	0	4	4	G	0	G	C	0	A	T	C	0	0	0	C	0	0	0	2	0	3	0	0	0	0	A	G	T	C	C	T	4	T	C	4	C
	177	82	4	A	A	G	C	0	A	1	A	T	1	0	0	4	T	0	G	T	0	G	T	C	0	4	3	A	0	0	0	2	0	3	9	0	14	4	C	T	C	C	C	T	0	T	C	0	C
	BY809	0	0	G	A	G	C	0	A	1	A	C	1	1	0	4	T	0	A	C	0	A	T	C	0	0	3	A	0	0	0	2	0	3	9	0	0	0	A	G	T	C	C	C	0	C	C	0	C
	ZHENG30	0	4	A	A	G	C	0	A	1	A	T	1	0	0	4	T	0	G	T	0	G	T	C	0	4	3	A	0	0	0	2	0	3	9	0	14	4	C	T	C	C	C	T	0	T	C	0	C
	JI846	82	4	A	A	G	C	0	A	1	A	T	1	0	0	4	T	0	G	T	0	G	T	C	0	4	3	A	0	0	0	2	0	3	9	0	14	4	C	T	C	C	C	T	0	T	C	0	C
	YE515	0	0	A	A	G	C	2	G	1	A	T	1	1	0	4	T	0	G	T	0	A	T	C	0	0	3	A	0	0	0	2	0	3	0	0	0	4	C	T	C	C	C	T	4	T	C	4	C
	GEMS17	82	4	A	A	G	C	0	A	1	A	T	1	0	0	4	T	0	G	T	0	G	T	C	0	4	3	A	0	0	0	2	0	3	9	0	14	4	C	T	C	C	C	T	0	T	C	0	C
	LG001	82	4	A	A	G	C	0	A	1	A	T	1	0	0	4	T	0	G	T	0	G	T	C	0	4	3	A	0	0	0	2	0	3	9	0	14	4	C	T	C	C	C	T	0	T	C	0	C
	TIAN77	0	4	A	A	G	C	0	A	1	A	T	1	0	4	4	G	0	G	C	0	A	T	C	0	0	0	C	0	0	0	2	0	3	0	0	0	0	A	G	T	C	C	T	4	T	C	4	C
	IRF314	0	4	A	A	G	C	0	A	1	A	T	1	0	0	4	T	0	G	T	0	G	T	C	0	4	3	A	0	0	0	2	0	3	9	0	14	4	C	T	C	C	C	T	0	T	C	0	C
	SI273	0	4	A	G	G	C	0	A	1	A	T	1	0	4	4	G	0	G	C	0	A	T	C	0	0	0	C	0	0	0	2	0	3	0	0	0	0	A	G	T	C	C	T	4	T	C	0	C
	B151	0	4	A	A	G	C	0	A	1	A	T	1	0	4	4	G	0	G	C	0	A	T	C	0	0	0	C	0	0	0	2	0	3	0	0	0	0	A	G	T	C	C	T	4	T	C	4	C
	GEMS64	82	4	A	A	G	C	0	A	1	A	T	1	0	0	4	T	0	G	T	0	G	T	C	0	4	3	A	0	0	0	2	0	3	9	0	14	4	C	T	C	C	C	T	0	T	C	0	C
	GEMS40	82	4	A	A	G	C	0	A	1	A	T	1	0	0	4	T	0	G	T	0	G	T	C	0	4	3	A	0	0	0	2	0	3	9	0	14	4	C	T	C	C	C	T	0	T	C	0	C
	JI853	0	0	A	A	G	C	0	A	1	C	T	1	1	0	4	T	0	G	C	0	A	T	C	0	0	0	A	0	1	0	2	5	3	9	0	0	4	C	G	T	C	C	T	4	T	C	0	C
	SY1035	82	4	A	A	G	C	0	A	1	A	T	1	0	0	4	T	0	G	T	0	G	T	C	0	4	3	A	0	0	0	2	0	3	9	0	14	4	C	T	C	C	C	T	0	T	C	0	C
	GY386	0	4	A	A	G	C	0	A	1	A	T	0	0	4	4	T	0	G	C	0	G	T	C	4	4	3	A	0	0	0	2	0	3	9	0	0	0	A	G	T	C	C	T	0	T	T	4	C
	WU109	0	0	A	A	C	T	0	A	0	A	C	1	1	0	4	T	0	G	C	0	G	T	C	0	4	3	A	0	0	0	2	0	3	9	4	14	4	C	T	C	A	C	C	0	C	C	0	C
	526018	82	4	A	A	G	C	0	A	1	A	T	1	0	0	4	T	0	G	T	0	G	T	C	0	4	3	A	0	0	0	2	0	3	9	0	14	4	C	T	C	C	C	T	0	T	C	0	C
	BY815	0	0	G	A	G	C	0	A	1	A	C	1	1	0	4	T	0	A	C	0	A	T	C	0	0	3	A	0	0	0	2	0	3	9	0	0	0	A	G	T	C	C	C	0	C	C	0	C
	GEMS23	0	4	A	A	G	C	0	A	1	A	T	1	0	0	0	T	8	G	T	0	A	T	C	0	0	0	C	0	0	0	0	0	0	0	0	0	4	C	G	T	C	C	T	4	T	C	0	C
	R15X1141	82	0	A	A	G	C	0	A	1	A	T	1	0	0	4	T	0	G	T	0	G	T	C	0	4	3	A	0	0	0	2	0	3	9	0	14	4	C	T	C	C	C	T	0	T	C	0	C
	ZZ01	82	4	A	A	G	C	0	A	1	A	T	1	0	0	4	T	0	G	T	0	G	T	C	0	4	3	A	0	0	0	2	0	3	9	0	14	4	C	T	C	C	C	T	0	T	C	0	C
	EN25	0	4	A	A	G	C	0	A	1	A	T	1	0	0	0	T	8	G	T	0	A	T	C	0	0	0	C	0	0	0	0	0	0	0	0	0	4	C	G	T	C	C	T	4	T	C	0	C
	L3180	82	4	A	A	G	C	0	A	1	A	T	1	0	0	4	T	0	G	T	0	G	T	C	0	4	3	A	0	0	0	2	0	3	9	0	14	4	C	T	C	C	C	T	0	T	C	0	C
	CI7	0	0	G	A	G	C	0	A	1	A	T	1	1	0	4	T	0	G	T	0	A	T	C	0	0	0	A	0	1	0	2	5	3	0	0	0	0	A	G	T	C	C	T	4	T	C	0	T
	GEMS33	0	4	A	A	G	C	0	A	1	A	T	1	0	0	0	T	8	G	T	0	A	T	C	0	0	0	C	0	0	0	2	0	3	0	0	0	0	A	G	T	C	C	T	4	T	C	0	T
	B77	0	0	A	A	G	C	0	A	1	C	T	1	1	0	4	T	0	G	C	0	A	T	C	0	0	0	A	0	1	0	2	5	3	9	0	0	4	C	G	T	C	C	T	4	T	C	0	C
	ZHONG69	0	4	A	A	G	C	0	A	1	A	T	1	0	0	0	T	8	G	T	0	A	T	C	0	0	0	C	0	0	0	0	0	0	0	0	0	4	C	G	T	C	C	T	4	T	C	0	C
	TY4	0	4	A	G	G	C	0	A	1	A	T	1	0	4	4	G	0	G	C	0	A	T	C	0	0	0	C	0	0	0	2	0	3	0	0	0	0	A	G	T	C	C	T	4	T	C	0	C
	GEMS19	82	4	A	A	G	C	0	A	1	A	T	1	0	0	4	T	0	G	T	0	G	T	C	0	4	3	A	0	0	0	2	0	3	9	0	14	4	C	T	C	C	C	T	0	T	C	0	C
	B111	82	4	A	A	G	C	0	A	1	A	T	1	0	0	4	T	0	G	T	0	G	T	C	0	4	3	A	0	0	0	2	0	3	9	0	14	4	C	T	C	C	C	T	0	T	C	0	C
	BZN	82	4	A	A	G	C	0	A	1	A	T	1	0	0	4	T	0	G	T	0	G	T	C	0	4	3	A	0	0	0	2	0	3	9	0	14	4	C	T	C	C	C	T	0	T	C	0	C
	647	82	4	A	A	G	C	0	A	1	A	T	1	0	0	4	T	0	G	T	0	G	T	C	0	4	3	A	0	0	0	2	0	3	9	0	14	4	C	T	C	C	C	T	0	T	C	0	C
	CML422	0	0	G	A	G	C	0	A	1	A	T	1	1	0	4	T	0	G	T	0	A	T	C	0	0	0	A	0	1	0	2	5	3	0	0	0	0	A	G	T	C	C	T	4	T	C	4	C
	CIMBL156	0	0	G	A	G	C	0	A	1	A	T	1	1	0	4	T	0	G	T	0	A	T	C	0	0	0	A	0	0	0	0	0	0	9	0	0	4	C	T	C	C	C	T	4	T	C	0	C
	CIMBL52	0	4	A	A	G	C	0	A	1	A	T	1	0	4	4	G	0	G	C	0	A	T	C	0	0	0	C	0	0	0	2	0	3	0	0	0	0	A	G	T	C	C	T	4	T	C	0	T
	XZ698	82	4	A	A	G	C	0	A	1	A	T	1	0	0	4	T	0	G	T	0	G	T	C	0	4	3	A	0	0	0	2	0	3	9	0	14	4	C	T	C	C	C	T	0	T	C	0	C
	LIAO159	82	4	A	A	G	C	0	A	1	A	T	1	0	0	4	T	0	G	T	0	G	T	C	0	4	3	A	0	0	0	2	0	3	9	0	14	4	C	T	C	C	C	T	0	T	C	0	C
	ZB648	0	4	A	G	G	C	0	A	1	A	T	1	0	4	4	G	0	G	C	0	A	T	C	0	0	0	C	0	0	0	2	0	3	0	0	0	0	A	G	T	C	C	T	4	T	C	0	C
	CML323	0	4	A	A	G	C	0	A	1	A	T	1	0	0	0	T	8	G	T	0	A	T	C	0	0	0	C	0	0	0	0	0	0	0	0	0	4	C	G	T	C	C	T	4	T	C	0	C
	CIMBL140	0	0	G	A	G	C	0	A	1	A	T	1	1	0	4	T	0	G	T	0	A	T	C	0	0	0	A	0	1	0	2	5	3	0	0	0	0	A	G	T	C	C	T	4	T	C	0	T
	CML169	0	4	A	A	G	C	0	A	1	A	T	0	0	4	4	T	0	G	C	0	G	T	C	4	4	3	A	0	0	0	2	0	3	9	0	0	0	A	G	T	C	C	T	0	T	T	4	C
	LV28	0	0	A	A	G	C	0	A	1	C	T	1	1	0	4	T	0	G	C	0	A	T	C	0	0	3	A	0	0	0	2	0	3	9	4	14	4	C	T	C	A	C	C	0	C	C	0	C
	9642	0	4	A	A	G	C	0	A	1	A	T	1	0	0	0	T	8	G	T	0	A	T	C	0	0	0	C	0	0	0	0	0	0	0	0	0	4	C	G	T	C	C	T	4	T	C	0	C
	150	0	4	A	G	G	C	0	A	1	A	T	1	0	4	4	G	0	G	C	0	A	T	C	0	0	0	C	0	0	0	2	0	3	0	0	0	0	A	G	T	C	C	T	4	T	C	0	C
	RY713	0	4	A	G	G	C	0	A	1	A	T	1	0	4	4	G	0	G	C	0	A	T	C	0	0	0	C	0	0	0	2	0	3	0	0	0	0	A	G	T	C	C	T	4	T	C	0	C
	HUA83-2	0	0	G	A	G	C	0	A	1	C	T	1	1	0	4	T	0	G	C	0	A	T	C	0	0	3	A	0	0	0	2	0	3	9	4	14	4	C	T	C	A	C	C	0	C	C	0	C
	CHANG3	0	4	A	A	G	C	0	A	1	A	T	1	0	4	4	G	0	G	C	0	A	T	C	0	0	0	C	0	0	0	2	0	3	0	0	0	0	A	G	T	C	C	T	4	T	C	4	C
	DONG46	0	4	A	A	G	C	0	A	1	A	T	1	0	0	0	T	8	G	T	0	A	T	C	0	0	0	C	0	0	0	0	0	0	0	0	0	4	C	G	T	C	C	T	4	T	C	0	C
	BS16	0	4	A	A	G	C	0	A	1	A	T	1	0	0	4	T	0	G	C	0	A	T	T	0	0	3	A	0	0	5	2	5	3	9	0	0	0	A	G	T	C	C	C	0	C	C	0	C
	SI446	0	0	G	A	G	C	0	A	1	A	C	1	1	0	4	T	0	A	C	0	A	T	C	0	0	3	A	0	0	0	2	0	3	9	0	0	0	A	G	T	C	C	C	0	C	C	0	C
	GY462	0	0	G	A	G	C	0	A	1	A	T	1	1	0	4	T	0	G	T	0	A	T	C	0	0	0	A	0	1	0	2	5	3	0	0	0	0	A	G	T	C	C	T	4	T	C	0	T
	CIMBL89	0	0	G	A	G	C	0	A	1	A	T	1	1	0	4	T	0	G	T	0	A	T	C	0	0	0	A	0	1	0	2	5	3	9	0	0	4	C	G	T	C	C	T	4	T	C	4	C
	CML115	0	4	A	A	G	C	0	A	1	A	T	1	0	0	0	T	8	G	T	0	A	T	C	0	0	0	C	0	0	0	0	0	0	0	0	0	4	C	G	T	C	C	T	4	T	C	0	C
	CML192	82	4	A	A	G	C	0	A	1	A	T	1	0	0	4	T	0	G	T	0	G	T	C	0	4	3	A	0	0	0	2	0	3	9	0	14	4	C	T	C	C	C	T	0	T	C	0	C
	CIMBL95	0	0	G	A	G	C	0	A	1	A	T	1	1	0	4	T	0	G	T	0	A	T	C	0	0	3	A	0	0	0	2	0	3	0	0	0	0	A	G	T	C	C	T	4	T	C	4	C
	CIMBL99	0	4	A	A	G	C	0	A	1	A	T	0	0	4	4	T	0	G	C	0	G	T	C	4	4	3	A	0	0	0	2	0	3	9	0	0	0	A	G	T	C	C	T	0	T	T	4	C
	CIMBL49	0	0	A	A	C	T	0	A	0	A	C	1	1	0	4	T	0	G	T	0	A	T	C	0	0	3	A	0	0	0	2	0	3	0	0	0	0	A	G	T	C	C	C	0	C	C	0	C
	CIMBL105	0	4	A	A	G	C	0	A	1	A	T	0	0	4	4	T	0	G	C	0	G	T	C	4	4	3	A	0	0	0	2	0	3	9	0	0	0	A	G	T	C	C	T	0	T	T	4	C
	CIMBL116	0	0	A	A	C	T	0	A	0	A	T	1	1	0	4	T	0	G	T	0	G	T	C	0	0	3	A	0	0	0	2	0	3	0	0	0	0	A	G	T	C	C	T	4	T	C	4	C
	CIMBL100	0	4	A	A	G	C	0	A	1	A	T	1	0	0	0	T	8	G	T	0	A	T	C	0	0	0	C	0	0	0	0	0	0	0	0	0	4	C	G	T	C	C	T	4	T	C	0	C
	CML470	0	4	A	A	G	C	0	A	1	A	T	0	0	4	4	T	0	G	C	0	G	T	C	4	4	3	A	0	0	0	2	0	3	9	0	0	0	A	G	T	C	C	T	0	T	T	4	C
	CIMBL25	0	0	G	A	G	C	0	A	1	A	C	1	1	0	4	T	0	G	T	0	G	T	C	0	4	3	A	0	0	0	2	0	3	0	0	0	0	A	G	T	C	C	T	0	T	T	4	C
	S37	0	4	A	A	G	C	0	A	1	A	T	1	0	0	0	T	8	G	T	0	A	T	C	0	0	0	C	0	0	0	0	0	0	0	0	0	4	C	G	T	C	C	T	4	T	C	0	C
	CIMBL60	0	0	G	A	G	C	0	A	1	A	T	1	0	4	4	G	0	G	C	0	A	T	C	0	0	0	C	0	0	0	2	0	3	0	0	0	0	A	G	T	C	C	T	4	T	C	4	C
	CML496	0	0	G	A	G	C	0	A	1	A	T	1	1	0	4	T	0	G	T	0	A	T	C	0	0	0	A	0	1	0	2	5	3	0	0	0	0	A	G	T	C	C	T	4	T	C	0	T
	CIMBL106	0	0	G	A	G	C	0	A	1	A	T	1	1	0	4	T	0	G	T	0	A	T	C	0	0	0	A	0	1	0	2	5	3	0	0	0	0	A	G	T	C	C	T	4	T	C	4	C
	CIMBL125	0	0	G	A	G	C	0	A	1	A	T	1	1	0	4	T	0	G	C	0	A	T	C	0	0	3	A	0	0	0	2	0	3	0	0	0	0	A	G	T	C	C	C	0	C	C	0	C
	CML454	0	0	A	A	G	C	0	A	1	A	T	1	1	0	4	T	0	G	C	0	A	T	C	0	0	0	C	0	0	0	0	0	0	9	0	0	4	C	T	C	C	C	T	0	T	C	0	C
	CIMBL7	0	4	A	G	G	C	0	A	1	A	T	1	0	4	4	G	0	G	C	0	A	T	C	0	0	0	C	0	0	0	2	0	3	0	0	0	0	A	G	T	C	C	T	4	T	C	0	C
	CML415	0	0	A	A	G	C	2	G	1	A	T	1	1	0	4	T	0	G	T	0	A	T	C	0	0	3	A	0	0	5	2	5	3	9	0	0	0	A	G	T	C	C	C	0	C	C	0	C
	CIMBL77	0	4	A	A	G	C	0	A	1	A	T	1	0	0	0	T	8	G	T	0	A	T	C	0	0	0	C	0	0	0	0	0	0	0	0	0	4	C	G	T	C	C	T	4	T	C	0	C
	CIMBL84	0	0	G	A	G	C	0	A	1	A	T	1	1	0	4	T	0	G	T	0	A	T	C	0	0	3	A	0	0	0	2	0	3	0	0	0	0	A	G	T	C	C	T	4	T	C	4	C
	CIMBL48	0	0	G	A	G	C	0	A	1	A	T	1	1	0	4	T	0	G	T	0	A	T	C	0	0	3	A	0	0	0	2	0	3	0	0	0	0	A	G	T	C	C	T	4	T	C	4	C
	CIMBL157	0	0	G	A	G	C	0	A	1	A	T	1	1	0	4	T	0	G	T	0	A	T	C	0	0	0	A	0	1	0	2	5	3	9	0	0	4	C	G	T	C	C	T	4	T	C	0	C
	CML32	0	0	A	A	G	C	0	A	1	A	T	1	1	0	4	T	0	G	C	0	A	T	C	0	0	0	A	0	1	0	2	5	3	0	0	0	0	A	G	T	C	C	T	4	T	C	4	C
	CIMBL15	82	4	A	A	G	C	0	A	1	A	T	1	0	0	4	T	0	G	T	0	G	T	C	0	4	3	A	0	0	0	2	0	3	9	0	14	4	C	T	C	C	C	T	0	T	C	0	C
	CIMBL16	0	0	G	A	G	C	0	A	1	A	T	1	1	0	4	T	0	G	T	0	A	T	C	0	0	0	A	0	1	0	2	5	3	0	0	0	0	A	G	T	C	C	T	4	T	C	0	T
	CML163	82	4	A	A	G	C	0	A	1	A	T	1	0	0	4	T	0	G	T	0	G	T	C	0	4	3	A	0	0	0	2	0	3	9	0	14	4	C	T	C	C	C	T	0	T	C	0	C
	CML486	0	4	A	A	G	C	0	A	1	A	T	0	0	4	4	T	0	G	C	0	G	T	C	4	4	3	A	0	0	0	2	0	3	9	0	0	0	A	G	T	C	C	T	0	T	T	4	C
	CIMBL38	0	4	A	A	G	C	0	A	1	A	T	0	0	4	4	T	0	G	C	0	G	T	C	4	4	3	A	0	0	0	2	0	3	9	0	0	0	A	G	T	C	C	T	0	T	T	4	C
	CML431	0	0	A	A	G	C	0	A	1	C	T	1	1	0	4	T	0	G	C	0	A	T	C	0	0	0	C	0	0	0	0	0	0	9	0	0	4	C	T	C	C	T	T	4	T	C	0	C
	CML114	0	4	A	A	G	C	0	A	1	A	T	1	0	0	0	T	8	G	T	0	A	T	C	0	0	0	C	0	0	0	0	0	0	0	0	0	4	C	G	T	C	C	T	4	T	C	0	C
	CIMBL81	0	0	G	A	G	C	0	A	1	A	T	1	1	0	4	T	0	G	T	0	A	T	C	0	0	0	A	0	0	0	0	0	0	9	0	0	4	C	T	C	C	C	T	0	T	C	0	C
	CIMBL88	0	0	G	A	G	C	0	A	1	A	T	1	1	0	4	T	0	G	T	0	A	T	C	0	4	3	A	0	0	0	2	0	3	9	4	14	4	C	T	C	C	C	T	0	T	C	0	C
	CIMBL66	0	4	A	A	G	C	0	A	1	A	T	0	0	4	4	T	0	G	C	0	G	T	C	4	4	3	A	0	0	0	2	0	3	9	0	0	0	A	G	T	C	C	T	0	T	T	4	C
	CIMBL94	0	0	A	A	C	T	0	A	0	A	C	1	1	0	4	T	0	G	T	0	A	T	C	0	0	3	A	0	0	0	2	0	3	0	0	0	0	A	G	T	C	C	C	0	C	C	0	C
	CIMBL58	0	0	A	A	G	C	0	A	1	C	T	1	1	0	4	T	0	G	C	0	A	T	C	0	0	0	C	0	0	0	0	0	0	9	0	0	4	C	T	C	C	T	T	4	T	C	0	C
	CML479	0	0	G	A	G	C	0	A	1	A	C	1	1	0	4	T	0	G	T	0	G	T	C	0	4	3	A	0	0	0	2	0	3	0	0	0	0	A	G	T	C	C	T	0	T	T	4	C
	CIMBL147	0	4	A	A	G	C	0	A	1	A	T	0	0	4	4	T	0	G	C	0	G	T	C	4	4	3	A	0	0	0	2	0	3	9	0	0	0	A	G	T	C	C	T	0	T	T	4	C
	B11	0	4	A	A	G	C	0	A	1	A	T	0	0	4	4	T	0	G	C	0	G	T	C	4	4	3	A	0	0	0	2	0	3	9	0	0	4	C	T	C	C	C	T	0	T	C	0	C
	CML20	0	0	A	A	C	T	0	A	0	A	C	1	1	0	4	T	0	G	T	0	A	T	C	0	0	3	A	0	0	0	2	0	3	0	0	0	0	A	G	T	C	C	C	0	C	C	0	C
	CIMBL43	0	4	A	A	G	C	0	A	1	A	T	1	0	0	0	T	8	G	T	0	A	T	C	0	0	0	C	0	0	0	0	0	0	0	0	0	4	C	G	T	C	C	T	4	T	C	0	C
	CIMBL149	0	0	G	A	G	C	0	A	1	A	T	1	1	0	4	T	0	G	C	0	G	T	C	4	4	3	A	0	0	0	2	0	3	9	0	0	0	C	G	T	C	C	C	0	C	C	0	C
	CML290	0	0	G	A	G	C	0	A	1	A	T	1	1	0	4	T	0	G	T	0	A	T	C	0	0	0	A	0	1	0	2	5	3	0	0	0	0	A	G	T	C	C	T	4	T	C	0	T
	SY3073	0	0	G	A	G	C	0	A	1	A	T	1	1	0	4	T	0	G	T	0	A	T	C	0	0	0	A	0	1	0	2	5	3	0	0	0	0	A	G	T	C	C	T	4	T	C	0	T
	GEMS9	0	4	A	A	G	C	0	A	1	A	T	1	0	0	4	T	0	G	T	0	G	T	C	0	4	3	A	0	0	0	2	0	3	9	0	14	4	C	T	C	C	C	T	0	T	C	0	C
	DAN340	0	4	A	G	G	C	0	A	1	A	T	1	0	4	4	G	0	G	C	0	A	T	C	0	0	0	C	0	0	0	2	0	3	0	0	0	0	A	G	T	C	C	T	4	T	C	0	C
	835B	0	4	A	G	G	C	0	A	1	A	T	1	0	4	4	G	0	G	C	0	A	T	C	0	0	0	C	0	0	0	2	0	3	0	0	0	0	A	G	T	C	C	T	4	T	C	0	C
	MO113	0	0	G	A	G	C	0	A	1	A	T	1	1	0	4	T	0	G	T	0	A	T	C	0	0	0	A	0	1	0	2	5	3	0	0	0	0	A	G	T	C	C	T	4	T	C	0	T
	SI434	0	4	A	A	G	C	0	A	1	A	T	0	0	4	4	T	0	G	C	0	G	T	C	4	4	3	A	0	0	0	2	0	3	9	0	0	0	A	G	T	C	C	T	0	T	T	4	C
	DAN360	82	4	A	A	G	C	0	A	1	A	T	1	0	0	4	T	0	G	T	0	G	T	C	0	4	3	A	0	0	0	2	0	3	9	0	14	4	C	T	C	C	C	T	0	T	C	0	C
	CHENG698	0	0	G	A	G	C	0	A	1	A	T	1	1	0	4	T	0	G	T	0	A	T	C	0	0	3	A	0	0	0	2	0	3	9	0	0	4	C	T	C	C	C	T	4	T	C	0	C
	Q1261	0	0	G	A	G	C	0	A	1	A	T	1	1	0	4	T	0	G	C	0	A	T	C	0	0	3	A	0	0	5	2	5	3	9	0	0	0	A	G	T	C	C	C	0	C	C	0	C
	GEMS20	0	0	G	A	G	C	0	A	1	A	T	1	1	0	4	T	0	G	T	0	G	T	C	0	4	3	A	0	0	0	2	5	3	0	0	0	0	A	G	T	C	C	T	0	T	T	4	C
	GEMS56	0	0	G	A	G	C	0	A	1	A	T	1	1	0	4	T	0	G	C	0	A	T	C	0	0	3	A	0	0	5	2	5	3	9	0	0	0	A	G	T	C	C	C	0	C	C	0	C
	ZHENG29	82	4	A	A	G	C	0	A	1	A	T	1	0	0	4	T	0	G	T	0	G	T	C	0	4	3	A	0	0	0	2	0	3	9	0	14	4	C	T	C	C	C	T	0	T	C	0	C
	LIAO5262	0	0	A	A	G	C	0	A	1	A	T	1	1	0	4	T	0	G	T	0	G	T	C	0	4	3	A	0	0	0	2	0	3	9	0	0	0	A	G	T	C	C	C	0	C	C	0	C
	K14	82	4	A	A	G	C	0	A	1	A	T	1	0	0	4	T	0	G	T	0	G	T	C	0	4	3	A	0	0	0	2	0	3	9	0	14	4	C	T	C	C	C	T	0	T	C	0	C
	GEMS4	82	4	A	A	G	C	0	A	1	A	T	1	0	0	4	T	0	G	T	0	G	T	C	0	4	3	A	0	0	0	2	0	3	9	0	14	4	C	T	C	C	C	T	0	T	C	0	C
	GEMS61	0	0	A	A	G	C	0	A	1	C	T	1	1	0	4	T	0	G	C	0	A	T	C	0	0	3	A	0	0	0	2	0	3	9	4	14	4	C	T	C	A	C	C	0	C	C	0	C
	GEMS66	82	4	A	A	G	C	0	A	1	A	T	1	0	0	4	T	0	G	T	0	G	T	C	0	4	3	A	0	0	0	2	0	3	9	0	14	4	C	T	C	C	C	T	0	T	C	0	C
	JI842	0	4	A	G	G	C	0	A	1	A	T	1	0	4	4	G	0	G	C	0	A	T	C	0	0	0	C	0	0	0	2	0	3	0	0	0	0	A	G	T	C	C	T	4	T	C	0	C
	GEMS29	82	4	A	A	G	C	0	A	1	A	T	1	0	0	4	T	0	G	T	0	G	T	C	0	4	3	A	0	0	0	2	0	3	9	0	14	4	C	T	C	C	C	T	0	T	C	0	C
	975-12	82	4	A	A	G	C	0	A	1	A	T	1	0	0	4	T	0	G	T	0	G	T	C	0	4	3	A	0	0	0	2	0	3	9	0	14	4	C	T	C	C	C	T	0	T	C	0	C
	ZZ03	0	4	A	A	G	C	0	A	1	A	T	0	0	4	4	T	0	G	C	0	G	T	C	4	4	3	A	0	0	0	2	0	3	9	0	0	0	A	G	T	C	C	T	0	T	T	4	C
	ZHENG28	82	4	A	A	G	C	0	A	1	A	T	1	0	0	4	T	0	G	T	0	G	T	C	0	4	3	A	0	0	0	2	0	3	9	0	14	4	C	T	C	C	C	T	0	T	C	0	C
	LIAO138	82	4	A	A	G	C	0	A	1	A	T	1	0	0	4	T	0	G	T	0	G	T	C	0	4	3	A	0	0	0	2	0	3	9	0	14	4	C	T	C	C	C	T	0	T	C	0	C
	GEMS49	82	4	A	A	G	C	0	A	1	A	T	1	0	0	4	T	0	G	T	0	G	T	C	0	4	3	A	0	0	0	2	0	3	9	0	14	4	C	T	C	C	C	T	0	T	C	0	C
	GEMS35	82	4	A	A	G	C	0	A	1	A	T	1	0	0	4	T	0	G	T	0	G	T	C	0	4	3	A	0	0	0	2	0	3	9	0	14	4	C	T	C	C	C	T	0	T	C	0	C
	R15	82	4	A	A	G	C	0	A	1	A	T	1	0	0	4	T	0	G	T	0	G	T	C	0	4	3	A	0	0	0	2	0	3	9	0	14	4	C	T	C	C	C	T	0	T	C	0	C
	JY01	0	4	A	A	G	C	0	A	1	A	T	1	0	0	4	T	0	G	T	0	G	T	C	0	4	3	A	0	0	0	2	0	3	9	0	14	4	C	T	C	C	C	T	0	T	C	0	C
	W138	0	0	G	A	G	C	0	A	1	A	C	1	1	0	4	T	0	A	C	0	A	T	C	0	0	3	A	0	0	0	2	0	3	9	0	0	0	A	G	T	C	C	C	0	C	C	0	C
	LIAO5263	0	0	A	A	G	C	0	A	1	A	T	1	1	0	4	T	0	G	T	0	G	T	C	0	4	3	A	0	0	0	2	0	3	9	0	0	0	A	G	T	C	C	C	0	C	C	0	C
	7327	0	0	G	A	G	C	0	A	1	A	T	0	0	4	4	T	0	G	C	0	G	T	C	4	4	3	A	0	0	0	2	0	3	9	0	0	0	C	T	C	C	C	T	0	T	C	0	C
	RY729	0	4	A	G	G	C	0	A	1	A	T	1	0	4	4	G	0	G	C	0	A	T	C	0	0	0	C	0	0	0	2	0	3	0	0	0	0	A	G	T	C	C	T	4	T	C	0	C
[truncated: 228 more columns]
