# Supplementary material for: A transposable element in a NAC gene is associated with drought tolerance in maize seedlings
Source: Nat Commun. 2015 Sep 21;6:8326. doi: 10.1038/ncomms9326 (PMC4595727; doi:10.1038/ncomms9326)
Supplement: Supplementary Data 2 — ZmNAC111 expression analysis in 133 maize inbred lines under well-watered, moderate, and severe drought conditions. [file ncomms9326-s3.xlsx]

## Sheet: Sheet1
Supplementary Data 2. ZmNAC111 expression analysis in 133 maize inbred lines under well-watered, moderate, and severe drought conditions.
The expression level of ZmNAC111 was analyzed in 133 maize inbred lines that were representative of the whole panel. Drought treatment was applied to soil-grown plants at the 3-leaf seedling stage by withholding water. Leaf samples for gene expression analysis were collected when the relative leaf water content (RLWC) decreased from 98% (well-watered) to 70% (moderate drought), and to 58% (severe…
Maize inbred lines	Well-watered	Moderate drought	Severe drought	Survival rate
B73	18.7826	65.064	75.8361	2.0794
CIMBL9	14.576	22.9042	78.1582	2.0794
CIMBL59	5.94033	8.44272	13.6165	2.0794
CIMBL79	5.63785	20.4308	27.1708	2.0794
SC55	2.40285	46.1136	25.5992	2.0794
GEMS21	42.6164	360.842	274.293	2.0794
GEMS6	115.301	428.468	510.103	12.0794
K10	11.6174	199.461	302.703	2.0794
BY4944	8.57308	14.271	49.8172	2.0794
CML121	1.10638	2.62759	8.20549	2.0794
CIMBL143	61.3574	36.4058	417.744	2.0794
BY4839	9.97162	106.292	150.761	2.0794
CML191	5.17306	10.7589	46.258	2.0794
M153	20.2186	29.486	21.6411	2.0794
ZHENG653	14.6794	84.6573	132.307	1.6538
YU374	10.7566	52.5225	13.6961	2.0794
7381	0.611326	7.95798	32.6013	6.2082
LK11	8.78339	6.04347	6.37637	2.0794
K12	36.0145	262.659	297.777	2.0794
GY923	2.4408	6.02957	25.234	2.0794
WH413	1.01865	5.36325	10.3779	2.0794
CIMBL151	36.4172	154.367	279.568	2.0794
P178	66.2619	172.396	221.416	2.0794
238	3.73559	8.80999	22.6528	6.2082
JH59	12.94	37.1416	167.021	2.0794
XUN971	4.07686	44.6975	171.776	2.0794
8902	5.14439	33.5584	118.837	6.2082
LIAO5114	4.46481	37.8125	380.895	20.0794
ZHENG32	4.80483	22.8767	94.1006	2.0794
ZHI41	1.27441	3.63354	25.6794	2.0794
SHEN5003	90.5968	356.128	119.188	1.6538
TIE7922	10.6852	23.3481	134.361	2.0794
DAN360	3.33245	95.8954	105.383	2.0794
MO17	15.0965	50.9771	60.346	2.0794
K14	89.6908	215.979	152.161	2.0794
CML189	2.04097	210.663	39.2211	3.2869
FCD0602	5.27166	50.2901	58.656	3.3966
TY5	3.7908	238.854	123.785	3.5284
TY1	15.2231	34.1577	219.134	3.5284
CML360	88.1032	344.397	581.533	3.6894
CML361	47.3684	228.99	201.92	3.6893
CIMBL11	0.171017	0.641872	0.613304	3.8907
CIMBL27	41.9177	52.7085	43.8094	4.1501
GEMS54	14.5793	39.5067	86.3935	4.1495
CIMBL137	4.99035	82.2663	323.506	4.308
GEMS4	72.223	297.121	197.167	4.448
CML422	47.7856	411.835	492.953	5.335
ZHENG35	11.3365	19.4462	195.732	4.8572
GEMS14	34.845	159.227	226.438	4.9775
MO113	8.32091	52.4698	123.981	4.9775
GEMS48	25.7401	228.596	394.641	5.2995
CIMBL150	10.1698	112.452	65.8498	5.2992
D863F	18.0629	43.0085	145.542	5.2995
J4112	7.60977	195.587	302.21	5.2995
TY6	1.63598	100.355	31.5708	5.702
CML162	3.15045	71.157	23.8614	5.9614
BY804	1.14844	5.14305	5.54864	6.5875
QI205	0.156868	6.24535	3.7074	6.9092
TY3	25.7573	342.329	69.0789	6.9094
CIMBL29	108.211	586.177	601.053	7.0476
CML20	44.3115	413.087	505.745	7.1105
GEMS66	5.41566	7.50789	9.01194	7.1108
TY2	4.35863	74.5818	61.8686	7.5133
GEMS32	15.5899	16.8621	17.8982	7.6121
05W002	12.0028	51.495	247.043	7.8756
CIMBL116	65.3804	192.329	209.621	8.5191
GEMS28	12.16	61.1058	50.5612	8.5193
R15X1141	62.6926	23.3628	67.5447	9.3246
U8112	6.0495	34.8831	104.56	9.8073
CML163	3.67573	3.18613	11.0154	10.93
YE52106	33.7883	41.4593	6.60035	10.158
GEMS44	15.1516	96.4649	71.7668	10.3597
CIMBL68	2.57442	58.3801	29.0371	11.3839
CIMBL133	135.691	23.8716	54.2907	12.1054
CIMBL141	3.29004	73.7136	183.31	12.3215
CIMBL28	13.2649	20.9539	14.4894	13.3501
JI63	6.37276	47.0247	35.2373	13.3496
GEMS10	23.3102	30.578	18.3765	13.5507
303WX	11.2434	66.3033	29.4733	13.5453
CIMBL109	49.4005	318.726	160.815	13.5458
CI7	31.2198	142.177	195.38	14.0345
CIMBL111	169.161	142.199	190.817	14.3963
CIMBL10	1.61805	98.3098	59.4903	14.5977
GEMS60	11.3589	84.999	192.414	14.8977
CIMBL23	43.7314	105.36	87.7772	16.2247
CIMBL69	55.8502	449.472	511.533	16.5699
SY1128	7.44296	65.395	22.4689	16.5691
GEMS65	2.98312	4.63485	8.76403	17.1133
GEMS46	7.27312	27.1387	39.6151	16.633
835A	1.94075	11.1181	31.7628	17.7194
CIMBL149	107.036	267.421	404.919	17.9163
GEMS30	96.2195	56.9348	262.076	18.8008
SY1039	18.3458	104.34	52.6841	21.4812
YE8001	3.02714	30.3099	39.0485	21.8821
CIMBL18	42.4296	99.5149	186.601	22.7464
CML171	1.93387	3.51036	41.2651	23.0094
CIMBL4	90.675	271.263	465.163	24.0164
CIMBL96	12.6583	82.723	47.8685	25.2231
GEMS58	8.12519	46.4999	162.089	25.7461
CIMBL157	45.5699	111.658	406.163	27.2371
CIMBL12	24.0976	102.572	379.7	30.4566
CML304	18.9507	131.817	138.612	31.9589
CIMBL95	6.35648	113.312	138.324	32.0654
CIMBL1	17.0445	165.118	116.54	32.8181
ZB648	52.9291	640.67	369.398	32.9127
GEMS37	3.24821	11.8139	63.6587	35.4869
CHUAN48-2	13.2939	112.057	175.856	36.0777
SW92E114	2.11228	623.857	62.1306	39.0398
CML170	28.2577	227.145	73.3914	40.2377
CIMBL53	111.571	466.674	794.269	41.4134
GEMS5	18.8797	125.542	76.2514	43.2106
CIMBL62	213.374	524.851	871.913	44.2568
CIMBL42	14.7636	60.1031	67.5761	49.1867
JH96C	31.5134	389.261	252.551	49.645
CIMBL127	7.29094	166.307	101.912	49.724
CIMBL46	13.2225	123.347	314.515	49.9793
CIMBL2	27.3847	86.5086	35.3365	52.1926
CIMBL92	55.2002	142.33	176.426	52.5955
CIMBL32	12.7085	248.281	729.7	53.1951
CML69	24.8718	67.8769	385.235	53.6757
CML298	12.9224	62.0314	266.056	56.5361
CIMBL75	47.3315	172.318	575.804	60.9842
GEMS41	46.5826	76.6474	66.9028	61.4503
CML118	30.4034	122.787	178.426	63.4669
268	41.6729	259.073	536.89	55.0417
CIMBL91	56.6588	100.185	286.977	65.64
CIMBL22	35.6422	139.369	347.098	65.6477
CIMBL115	10.1533	105.39	225.734	67.8894
CIMBL123	66.5771	194.419	543.422	68.2531
CIMBL54	32.5056	323.417	538.231	71.6439
CIMBL19	18.3394	237.538	312.45	74.2042
CIMBL70	78.7744	167.999	126.447	77.9124
CIMBL55	41.9733	100.381	186.598	82.9841
