# Supplementary material for: A transposable element in a NAC gene is associated with drought tolerance in maize seedlings
Source: Nat Commun. 2015 Sep 21;6:8326. doi: 10.1038/ncomms9326 (PMC4595727; doi:10.1038/ncomms9326)
Supplement: Supplementary Data 3 — Phenotypic comparison between ZmUbi:ZmNAC111 transgenic maize and sibling transformation-negative (WT) plants in T2 generations under well-watered conditions. [file ncomms9326-s4.xlsx]

## Sheet: Sheet1
Supplemenary Data 3. Phenotypic comparison between ZmUbi:ZmNAC111 transgenic maize and sibling transformation-negative (WT) plants in T2 generations under well-watered conditions.
N, number of plants; PH, plant height; EH, ear height; NN, node numbers; LN, leaf numbers; LEA, leaf numbers above the ear; TL, tassel length; LW, leaf width of the top ear; LL, leaf length of the top ear. Data are shown as mean±s.d.
Genotype	N	PH (cm)	EH (cm)	NN	LN	LAE	TL (cm)	LW (cm)	LL (cm)
ZmNAC111-OE1	19	137.1±2.4	36.4±1.4	9.7±0.8	10.7±0.6	5.5±0.7	33.9±1.6	8.9±0.5	64.4±1.5
ZmNAC111-OE3	17	136.0±2.2	36.2±1.3	9.4±0.5	10.4±0.7	5.4±0.7	33.7±1.7	8.8±0.3	64.3±1.2
ZmNAC111-OE4	22	136.9±2.4	35.9±1.2	9.3±0.6	10.3±0.5	5.2±0.8	33.8±1.7	8.6±0.2	64.7±1.4
ZmNAC111-OE7	19	137.6±2.0	35.8±1.1	9.3±0.5	10.3±0.7	5.5±0.7	34.3±1.4	8.6±0.3	64.6±0.7
WT	20	136.3±2.4	35.1±1.6	9.1±0.7	10.1±0.7	5.3±0.8	34.1±1.2	8.7±0.3	64.2±1.3
