# Supplementary material for: A transposable element in a NAC gene is associated with drought tolerance in maize seedlings
Source: Nat Commun. 2015 Sep 21;6:8326. doi: 10.1038/ncomms9326 (PMC4595727; doi:10.1038/ncomms9326)
Supplement: Supplementary Data 4 — Genes upregulated or down-regulated in the ZmUbi:ZmNAC111 transgenic maize under the well-watered condition. [file ncomms9326-s5.xlsx]

## Sheet: Up and Down-regulated genes
Supplementary Data 4. Genes upregulated or down-regulated in the ZmUbi:ZmNAC111 transgenic maize under the well-watered condition.
Genes with an average fold change (FC) > 2.0 and a corrected-P < 0.001 are shown. The gene functional description is based on MaizeGDB.
Gene ID	P-value	Corrected P-value	FC	Regulation	Description
GRMZM2G389301	0	0	959.552	up	circadian clock coupling factor ZGT
GRMZM5G812407	0	0	655.442	up
AC155434.2_FG006	0	0	485.355	up	expressed protein
GRMZM5G876661	0	0	394.785	up
GRMZM2G031062	0	0	279.886	up	acetyltransferase, GNAT family
GRMZM2G025107	0	0	208.531	up
GRMZM2G520672	0	0	177.906	up
GRMZM2G162972	0	0	176.14	up
AC213654.3_FG004	0	0	160.958	up	circadian clock coupling factor-related
GRMZM2G417954	0	0	158.818	up	9-cis-epoxycarotenoid dioxygenase 1
GRMZM5G850702	0	0	154.379	up
GRMZM2G408158	0	0	153.237	up	9-cis-epoxycarotenoid dioxygenase 1
GRMZM2G148964	0	0	145.775	up
GRMZM5G821841	0	0	132.929	up
GRMZM5G813996	0	0	127.797	up
GRMZM2G376743	0	0	108.737	up	expressed protein
GRMZM2G154747	0	0	96.1795	up	AWPM-19-like membrane family protein
GRMZM2G108997	0	0	87.5469	up	expressed protein
GRMZM2G361699	0	0	81.5412	up	acylphosphatase
GRMZM2G025833	0	0	79.8368	up	beta-amylase
GRMZM2G159811	0	0	78.7094	up	protein phosphatase 2C
GRMZM5G803852	0	0	71.3816	up
GRMZM2G110294	0	0	66.0158	up	expressed protein
GRMZM2G127379	0	0	62.1062	up	no apical meristem protein
GRMZM2G140293	0	0	62.0841	up	expressed protein
GRMZM2G101405	0	0	59.7418	up	WRKY26
GRMZM2G010855	0	0	57.7239	up	protein phosphatase 2C
GRMZM2G315431	0	0	56.4887	up	armadillo/beta-catenin repeat family protein
GRMZM2G139811	0	0	54.3941	up	GRAM and C2 domains containing protein
GRMZM2G019819	0	0	53.6688	up	protein phosphatase 2C
GRMZM2G443332	0	0	53.0269	up	expressed protein
GRMZM5G815098	0	0	52.8005	up	BBTI13 - Bowman-Birk type bran trypsin inhibitor precursor
GRMZM2G004207	0	0	52.5485	up	tyrosine protein kinase domain containing protein
AC209377.3_FG003	0	0	52.3449	up	expressed protein
AC197705.4_FG003	0	0	52.2294	up	phosphatidylethanolamine-binding protein
GRMZM2G154735	0	0	51.8756	up	HVA22
GRMZM2G477287	0	0	50.6323	up	dehydration-responsive element-binding protein
AC194106.3_FG001	0	0	50.0434	up
GRMZM2G174192	0	0	48.608	up	glucosyltransferase
GRMZM2G009400	0	0	48.4698	up	decarboxylase
GRMZM5G806967	0	0	48.4698	up
GRMZM2G033204	0	0	48.4129	up
GRMZM2G430500	0	0	47.5958	up
GRMZM2G466399	0	0	47.4543	up
GRMZM2G438652	0	0	47.0115	up
GRMZM2G371386	0	0	46.8367	up
GRMZM2G001824	0	0	45.5715	up	MYB family transcription factor
GRMZM2G572658	0	0	45.0468	up
GRMZM2G371375	0	0	44.8124	up	late embryogenesis abundant protein, group 3
GRMZM2G308615	0	0	43.1613	up	protein phosphatase 2C
GRMZM2G112402	0	0	42.535	up
GRMZM2G180454	0	0	42.535	up
GRMZM5G878250	0	0	42.4851	up
GRMZM2G113060	0	0	42.295	up	ethylene-responsive transcription factor
GRMZM5G891656	0	0	41.5772	up
GRMZM2G305066	0	0	40.8781	up	STE_MEKK_ste11_MAP3K.5 - STE kinases include homologs to sterile 7
GRMZM2G144606	1.55431e-15	5.08607e-15	40.6794	up	expressed protein
GRMZM2G331393	0	0	40.2955	up	C4-dicarboxylate transporter/malic acid transport protein
GRMZM2G067600	0	0	40.2915	up
GRMZM2G080887	0	0	38.8088	up	C4-dicarboxylate transporter/malic acid transport protein
GRMZM2G041039	0	0	38.6721	up
GRMZM2G177046	0	0	37.4742	up	bZIP transcription factor domain containing protein
GRMZM2G460851	0	0	36.7348	up
GRMZM2G117164	0	0	35.8513	up	homeobox associated leucine zipper
GRMZM5G838285	0	0	34.9577	up	9-cis-epoxycarotenoid dioxygenase 1, chloroplast precursor
GRMZM2G306679	0	0	34.6744	up	hsp2/alpha crystallin family protein
GRMZM2G045431	0	0	34.3805	up	bHelix-loop-helix transcription factor
GRMZM2G061626	0	0	34.0681	up	ZOS3-21 - C2H2 zinc finger protein
GRMZM2G312231	0	0	33.9317	up
GRMZM2G425629	0	0	33.9317	up	late embryogenesis abundant protein, group 3
GRMZM2G359904	0	0	33.4477	up	phospholipase
GRMZM2G042814	2.22045e-16	7.37286e-16	33.4256	up
AC210202.3_FG008	2.22045e-16	7.37286e-16	33.4256	up	expressed protein
GRMZM2G339327	0	0	33.3616	up	expressed protein
GRMZM2G076896	0	0	32.5068	up	ethylene-responsive transcription factor ERF114
GRMZM2G366910	0	0	31.7485	up
GRMZM5G802419	0	0	30.2114	up
GRMZM2G361459	4.96136e-11	1.43585e-10	29.7143	up
GRMZM2G702898	0	0	29.6149	up
GRMZM2G308626	0	0	29.427	up
GRMZM2G496319	0	0	29.3906	up
GRMZM2G448925	0	0	29.2731	up	basic proline-rich protein precursor
GRMZM2G107521	4.25828e-11	1.23834e-10	28.6178	up
GRMZM2G088613	0	0	28.5749	up	WD-4 repeat family protein
GRMZM2G458364	3.35287e-14	1.07185e-13	28.3648	up
GRMZM5G845446	0	0	28.0768	up
GRMZM5G832569	0	0	28.0067	up
GRMZM5G872230	0	0	28.0034	up
GRMZM2G457346	0	0	27.9549	up	seed maturation protein PM41
GRMZM2G107570	8.88178e-14	2.80453e-13	27.3526	up	DUF1264 domain containing protein
GRMZM2G063717	8.88178e-14	2.80453e-13	27.3526	up	caleosin related protein
GRMZM2G092146	4.01907e-09	1.08805e-08	26.3405	up	expressed protein
GRMZM2G029270	8.88178e-16	2.91161e-15	25.1717	up	syntaxin
GRMZM2G143640	0	0	24.8454	up	MYB family transcription factor
GRMZM5G858784	4.21885e-15	1.378e-14	24.1463	up	9-cis-epoxycarotenoid dioxygenase 1, chloroplast precursor
GRMZM2G070172	2.087e-12	6.36693e-12	24.0813	up	alpha-amylase precursor
GRMZM2G439542	2.71205e-12	8.24592e-12	23.8101	up
GRMZM5G831224	0	0	23.7125	up	expressed protein
GRMZM2G348257	0	0	23.6337	up	expressed protein
GRMZM2G475702	0	0	23.3773	up	spotted leaf 11
GRMZM2G001509	4.25827e-08	1.07681e-07	23.304	up
GRMZM2G007736	0	0	22.6083	up	trehalose-6-phosphate synthase
GRMZM2G046430	1.17595e-11	3.48723e-11	22.2918	up
GRMZM2G153543	1.17595e-11	3.48723e-11	22.2918	up
GRMZM2G045278	1.17595e-11	3.48723e-11	22.2918	up	universal stress protein domain containing protein
GRMZM2G479260	0	0	22.1402	up	hsp2/alpha crystallin family protein
GRMZM2G364528	0	0	21.7819	up	expressed protein
GRMZM2G095280	0	0	21.4548	up	UDP-glucoronosyl/UDP-glucosyl transferase
GRMZM2G097659	1.91169e-08	4.97372e-08	21.2797	up	expressed protein
GRMZM2G158700	0	0	20.9305	up	MYB family transcription factor
GRMZM2G305211	2.79639e-07	6.79499e-07	20.8579	up	14-3-3 protein
GRMZM2G069511	8.3388e-11	2.40943e-10	20.2675	up	NHL25
GRMZM2G434415	6.46051e-07	1.52865e-06	19.7614	up
GRMZM2G121928	0	0	19.6787	up
GRMZM2G468747	0	0	19.4338	up	DUF538 domain containing protein
GRMZM2G057223	1.88816e-10	5.42095e-10	19.4241	up	expressed protein
GRMZM2G137779	0	0	19.4041	up	xyloglucan galactosyltransferase KATAMARI1
GRMZM2G300924	0	0	19.389	up	AP2 domain containing protein
GRMZM2G114186	6.04206e-12	1.81564e-11	19.2759	up	expressed protein
GRMZM2G169535	2.22364e-10	6.35375e-10	19.2554	up	expressed protein
GRMZM5G885421	9.49504e-07	2.22911e-06	19.2554	up
GRMZM2G073324	0	0	18.9555	up	circadian clock coupling factor ZGT
GRMZM2G301860	0	0	18.953	up	AP2 domain containing protein
GRMZM2G046733	0	0	18.9325	up	DUF538 domain containing protein
GRMZM2G062160	2.22045e-16	7.37286e-16	18.5069	up	DUF581 domain containing protein
GRMZM2G028969	1.86815e-11	5.48579e-11	18.5069	up	AP2 domain containing protein
GRMZM5G838927	5.00963e-10	1.41795e-09	18.418	up
GRMZM2G483545	0	0	18.2676	up
GRMZM5G849718	5.93575e-10	1.67483e-09	18.2432	up
GRMZM2G026926	0	0	17.77	up	AP2 domain containing protein
GRMZM2G509665	0	0	17.6504	up
GRMZM2G082487	0	0	17.4303	up	protein phosphatase 2C
GRMZM5G890323	0	0	16.782	up
GRMZM2G012328	2.70195e-09	7.42623e-09	16.6832	up	pectinesterase
GRMZM2G048910	0	0	16.6791	up	ODORANT1
GRMZM2G329334	3.31832e-09	9.06504e-09	16.4719	up	ZOS9-6 - C2H2 zinc finger protein
GRMZM2G336975	3.91269e-09	1.06244e-08	16.3026	up	EF hand family protein, putative
GRMZM2G044773	4.24459e-09	1.13715e-08	16.2189	up	RING-H2 finger protein ATL3F
GRMZM2G150434	4.24459e-09	1.13715e-08	16.2189	up	peripheral-type benzodiazepine receptor
GRMZM2G396518	4.24459e-09	1.13715e-08	16.2189	up
GRMZM2G300925	0	0	16.022	up
GRMZM2G091887	0	0	15.7934	up
GRMZM5G881280	1.2063e-07	3.01242e-07	15.7727	up
GRMZM2G079825	6.94682e-09	1.85009e-08	15.7128	up	AP2 domain containing protein
GRMZM2G074358	0	0	15.5334	up	no apical meristem protein
GRMZM2G160747	1.13736e-08	2.99365e-08	15.2067	up	FAD dependent oxidoreductase domain containing protein
GRMZM2G329131	1.99328e-05	4.18381e-05	15.2067	up	hsp2/alpha crystallin family protein
GRMZM2G468657	0	0	14.9182	up	aspartic proteinase nepenthesin-1 precursor
GRMZM5G883760	3.36108e-09	9.16797e-09	14.9182	up	ZOS3-11 - C2H2 zinc finger protein
GRMZM2G453610	0	0	14.7977	up
GRMZM2G317614	0	0	14.6334	up	WD-4 repeat family protein
GRMZM5G872392	0	0	14.5393	up	nodulin MtN3 family protein
GRMZM2G132095	0	0	14.5052	up	expressed protein
GRMZM2G015912	6.9772e-09	1.85271e-08	14.4055	up	EF hand family protein
GRMZM2G138607	6.9772e-09	1.85271e-08	14.4055	up
GRMZM2G093441	0	0	14.3931	up	hydrolase, alpha/beta fold family domain containing protein
GRMZM5G834593	2.7774e-08	7.15379e-08	14.2913	up
GRMZM2G147014	0	0	14.265	up	dehydrin
GRMZM2G117392	3.05235e-08	7.78414e-08	14.1946	up	expressed protein
GRMZM2G064530	3.05235e-08	7.78414e-08	14.1946	up
GRMZM2G428040	3.05235e-08	7.78414e-08	14.1946	up	expressed protein
GRMZM2G406033	3.05235e-08	7.78414e-08	14.1946	up
GRMZM2G404274	0	0	14.0086	up
GRMZM2G079645	1.44374e-08	3.77256e-08	13.8929	up	expressed protein
GRMZM2G059064	1.13332e-11	3.38306e-11	13.3802	up	VQ domain containing protein
GRMZM2G333635	2.97744e-08	7.65808e-08	13.3802	up	hsp2/alpha crystallin family protein
GRMZM2G177386	0	0	13.2367	up	protein phosphatase 2C
GRMZM2G015127	8.20598e-08	2.05492e-07	13.1824	up	actin-depolymerizing factor
GRMZM2G459315	8.87984e-05	0.000175878	13.1824	up
GRMZM2G096767	8.87984e-05	0.000175878	13.1824	up
GRMZM2G097653	1.95741e-09	5.41291e-09	13.0443	up	expressed protein
GRMZM2G383338	0	0	12.9957	up	expressed protein
AC195682.4_FG008	9.32587e-14	2.93961e-13	12.9701	up
GRMZM5G857127	2.76534e-11	8.05479e-11	12.953	up
GRMZM2G440965	0	0	12.8215	up
AC201769.3_FG002	1.24749e-07	3.11096e-07	12.7543	up
AC188724.3_FG006	4.71352e-11	1.36851e-10	12.6966	up
GRMZM2G397350	3.99962e-09	1.08441e-08	12.62	up
GRMZM2G100192	1.249e-05	2.66502e-05	12.6112	up
GRMZM2G057506	0	0	12.5827	up	expressed protein
GRMZM2G057171	1.72509e-07	4.27831e-07	12.4233	up	ribulose bisphosphate carboxylase large chain precursor
GRMZM2G084005	0	0	12.4134	up	expressed protein
GRMZM2G070207	1.75615e-07	4.34937e-07	12.4051	up
GRMZM2G429322	0	0	12.3359	up	amino acid transporter
GRMZM2G166297	0	0	12.3322	up	protein phosphatase 2C
GRMZM2G582449	2.21048e-07	5.4004e-07	12.1702	up
GRMZM2G019578	2.21048e-07	5.4004e-07	12.1702	up	expressed protein
GRMZM2G098278	2.21048e-07	5.4004e-07	12.1702	up	expressed protein
GRMZM2G086777	2.21048e-07	5.4004e-07	12.1702	up
GRMZM2G100965	2.21048e-07	5.4004e-07	12.1702	up
GRMZM5G881969	0.000185868	0.000356511	12.1702	up	expressed protein
GRMZM5G854367	0	0	12.0502	up
GRMZM2G047600	0	0	11.8422	up	MYB family transcription factor
AC187157.4_FG001	2.55555e-07	6.23498e-07	11.8422	up	AP2 domain containing protein
GRMZM2G075461	0	0	11.7517	up	cytochrome P45 72A1
AC234185.1_FG004	0	0	11.7416	up	CTP synthase
GRMZM2G111112	0	0	11.6957	up	expressed protein
GRMZM2G157982	0	0	11.6349	up	zinc finger protein
GRMZM2G064447	0	0	11.6091	up
GRMZM2G055158	0	0	11.5758	up	MYB family transcription factor
GRMZM2G091161	2.57572e-14	8.26338e-14	11.5574	up
GRMZM2G396431	8.88178e-16	2.91161e-15	11.5346	up
GRMZM2G413970	2.10433e-06	4.83941e-06	11.5248	up
GRMZM5G800077	2.10433e-06	4.83941e-06	11.5248	up
GRMZM2G117706	0	0	11.523	up	peroxidase precursor
GRMZM2G045720	0	0	11.4379	up	eukaryotic peptide chain release factor subunit 1-1
GRMZM2G404682	0	0	11.3898	up	heavy metal associated domain containing protein
GRMZM5G801627	0	0	11.3881	up	zinc finger CCCH type family protein
GRMZM2G317426	0	0	11.3793	up
AC233851.1_FG010	7.89079e-10	2.21606e-09	11.3295	up	expressed protein
GRMZM2G033394	7.89079e-10	2.21606e-09	11.3295	up
GRMZM2G074094	5.19159e-07	1.24474e-06	11.3295	up	YDG/SRA domain containing protein
GRMZM2G122615	5.19159e-07	1.24474e-06	11.3295	up	no apical meristem protein
GRMZM2G468111	0	0	11.3295	up	expressed protein
GRMZM2G148261	6.41635e-07	1.5202e-06	11.1757	up
AC190588.3_FG009	5.9679e-07	1.41767e-06	11.1581	up
GRMZM2G133275	5.9679e-07	1.41767e-06	11.1581	up	glyoxalase family protein
GRMZM2G045239	5.9679e-07	1.41767e-06	11.1581	up	expressed protein
GRMZM2G079456	0.000386646	0.000707738	11.1581	up
GRMZM2G330848	0.000386646	0.000707738	11.1581	up	9-cis-epoxycarotenoid dioxygenase 1, chloroplast precursor
GRMZM2G177340	0	0	11.1347	up	CAF1 family ribonuclease containing protein
GRMZM2G117851	0	0	11.1219	up	transcription factor
GRMZM2G323060	0	0	11.0908	up
GRMZM2G109605	5.77316e-15	1.86876e-14	11.0219	up	helix-loop-helix DNA-binding domain containing protein
GRMZM2G510284	4.03916e-08	1.02572e-07	10.9194	up
GRMZM2G150059	1.0502e-06	2.4464e-06	10.8168	up	aspartic proteinase nepenthesin precursor
GRMZM2G108147	0	0	10.8149	up	protein phosphatase 2C
GRMZM2G448927	0	0	10.783	up	acetyltransferase type B catalytic subunit
GRMZM2G076972	0	0	10.6845	up	expressed protein
GRMZM2G514674	9.81525e-07	2.2983e-06	10.652	up
GRMZM5G888644	9.81525e-07	2.2983e-06	10.652	up
GRMZM5G839349	3.17127e-09	8.68967e-09	10.6459	up	ACT domain containing protein
GRMZM2G073906	3.17127e-09	8.68967e-09	10.6459	up
GRMZM2G416750	0	0	10.6311	up	zinc finger, C3HC4 type domain containing protein
GRMZM2G001375	0	0	10.6018	up
GRMZM2G129399	0	0	10.5825	up	heavy metal-associated domain containing protein
GRMZM2G051135	0	0	10.2969	up	endothelial differentiation-related factor 1
GRMZM2G476492	2.36744e-11	6.92937e-11	10.2401	up
AC204050.4_FG006	2.36744e-11	6.92937e-11	10.2401	up	STE_MEKK_ste11_MAP3K.18 - STE kinases include homologs to sterile 7
GRMZM2G059453	0	0	10.2085	up	protein phosphatase 2C
GRMZM2G339994	1.61541e-06	3.72931e-06	10.1459	up	oxidoreductase, short chain dehydrogenase/reductase family protein
GRMZM2G166870	1.61541e-06	3.72931e-06	10.1459	up	vignain precursor
GRMZM2G005767	1.61541e-06	3.72931e-06	10.1459	up
GRMZM2G551857	1.61541e-06	3.72931e-06	10.1459	up
GRMZM2G427672	1.61541e-06	3.72931e-06	10.1459	up	expressed protein
GRMZM2G126936	0	0	10.1238	up	NAC domain-containing protein 67
GRMZM2G159700	0	0	10.0947	up	enzyme of the cupin superfamily protein
GRMZM2G061303	0	0	10.0844	up	peptide transporter PTR2
AC209987.4_FG010	4.50745e-08	1.13823e-07	10.0245	up	early nodulin 2 precursor
GRMZM2G005840	0	0	9.97565	up	zinc finger, C3HC4 type domain containing protein
GRMZM2G101000	0	0	9.94063	up	endonuclease/exonuclease/phosphatase family domain containing protein
GRMZM2G179564	0	0	9.82353	up
GRMZM2G042765	4.23915e-06	9.57793e-06	9.79148	up	OsSAUR49 - Auxin-responsive SAUR gene family member
GRMZM2G119209	4.23915e-06	9.57793e-06	9.79148	up
GRMZM2G468585	0	0	9.74876	up	DUF584 domain containing protein
GRMZM2G105987	4.96048e-13	1.53937e-12	9.68895	up	harpin-induced protein 1 domain containing protein
GRMZM2G097983	2.66068e-06	6.07242e-06	9.63984	up
GRMZM2G050764	0	0	9.62777	up
GRMZM2G335685	0	0	9.54464	up	DUF581 domain containing protein
GRMZM2G166776	1.71233e-09	4.74974e-09	9.49984	up	expressed protein
GRMZM2G131055	0	0	9.43484	up	glycosyltransferase
GRMZM2G016312	0	0	9.27881	up
GRMZM2G017847	8.45447e-06	1.85669e-05	9.27881	up	actin
GRMZM2G396753	4.03509e-06	9.1628e-06	9.2181	up
GRMZM2G426511	0	0	9.15064	up	hydrolase protein
GRMZM2G061393	4.38588e-06	9.82327e-06	9.13376	up
GRMZM2G304471	4.38588e-06	9.82327e-06	9.13376	up
GRMZM2G001853	4.38588e-06	9.82327e-06	9.13376	up	expressed protein
GRMZM2G391943	2.49817e-06	5.71598e-06	9.10123	up
GRMZM2G038598	0	0	9.04664	up	NAD dependent epimerase/dehydratase family protein
GRMZM2G063880	0	0	8.98113	up	WRKY19
GRMZM2G178899	0	0	8.93833	up
GRMZM2G324499	8.24882e-10	2.30941e-09	8.8943	up
GRMZM2G098167	0	0	8.88026	up	hsp2/alpha crystallin family protein
GRMZM2G172230	0	0	8.8788	up	ERD1 protein, chloroplast precursor
GRMZM2G032682	0	0	8.8052	up	DUF538 domain containing protein
AC233851.1_FG009	0	0	8.80031	up	expressed protein
GRMZM2G317336	1.67723e-05	3.54935e-05	8.76614	up
GRMZM5G805289	0	0	8.69657	up
GRMZM2G074611	0	0	8.67742	up	dirigent, putative
GRMZM2G164927	4.17444e-14	1.32977e-13	8.66361	up
GRMZM5G846057	0	0	8.65581	up	AP2 domain containing protein
GRMZM2G329002	0	0	8.63716	up	pectinacetylesterase domain containing protein
GRMZM2G479760	0	0	8.57211	up	bZIP transcription factor
GRMZM2G092432	0	0	8.55053	up	ACT domain containing protein
GRMZM2G301909	2.24041e-09	6.17654e-09	8.5098	up	expressed protein
GRMZM2G048836	3.3662e-13	1.05369e-12	8.42436	up	OsFtsH6 FtsH protease, homologue of AtFtsH6
GRMZM2G148974	0	0	8.39653	up
GRMZM2G137802	0	0	8.29532	up	WRKY7
GRMZM2G141133	0	0	8.25347	up
AC214635.3_FG006	6.4837e-13	2.00517e-12	8.25346	up	expressed protein
GRMZM5G882364	3.30867e-05	6.80221e-05	8.25346	up	heavy metal transport/detoxification protein
GRMZM2G170734	3.30867e-05	6.80221e-05	8.25346	up	chlorophyllase-2, chloroplast precursor
GRMZM5G801291	0	0	8.24313	up
AC205562.3_FG002	0	0	8.2408	up	WRKY69
GRMZM2G396516	2.22045e-16	7.37286e-16	8.12529	up
GRMZM2G515741	1.19501e-05	2.55589e-05	8.1216	up
GRMZM2G062285	1.19501e-05	2.55589e-05	8.1216	up
GRMZM2G154685	1.19501e-05	2.55589e-05	8.1216	up	peptidyl-prolyl isomerase
GRMZM2G091220	1.19501e-05	2.55589e-05	8.1216	up
GRMZM2G554483	1.19501e-05	2.55589e-05	8.1216	up
GRMZM2G452651	1.19501e-05	2.55589e-05	8.1216	up
GRMZM2G086361	1.19501e-05	2.55589e-05	8.1216	up
GRMZM2G111425	1.19502e-05	2.55589e-05	8.1216	up	Ser/Thr protein phosphatase family protein
GRMZM2G067952	1.19502e-05	2.55589e-05	8.1216	up
GRMZM2G111987	0	0	8.11229	up	expressed protein
GRMZM2G051305	0	0	8.066	up
GRMZM2G425427	8.39148e-09	2.22171e-08	7.99713	up	MYB family transcription factor
GRMZM2G169259	0	0	7.96243	up	expressed protein
GRMZM2G474755	0	0	7.92391	up	OsCML15 - Calmodulin-related calcium sensor protein
GRMZM2G108003	0	0	7.78351	up
GRMZM2G100096	5.08926e-13	1.57662e-12	7.78023	up
GRMZM2G049349	0	0	7.77502	up	peptidase, M5 family
GRMZM2G083810	0	0	7.76348	up	hsp2/alpha crystallin family protein
GRMZM2G100727	6.48798e-05	0.000130848	7.74079	up	AP2 domain containing protein
GRMZM5G844545	0	0	7.70345	up
GRMZM5G823938	1.83014e-05	3.86387e-05	7.69244	up
GRMZM5G842366	0	0	7.64902	up
GRMZM5G849535	0	0	7.62328	up
GRMZM2G551087	1.97561e-05	4.15155e-05	7.61552	up
GRMZM2G413135	1.97561e-05	4.15155e-05	7.61552	up	zinc finger family protein
GRMZM5G863645	0	0	7.59407	up	hydrolase, alpha/beta fold family domain containing protein
GRMZM2G338928	1.38676e-06	3.22624e-06	7.5699	up	kinesin motor domain containing protein
GRMZM2G063906	8.85136e-12	2.651e-11	7.5658	up
GRMZM2G059428	0	0	7.52889	up	no apical meristem protein
GRMZM2G127776	0	0	7.47236	up
GRMZM2G036711	0	0	7.45357	up
GRMZM2G370044	7.10675e-10	2.0021e-09	7.43319	up	plant-specific domain TIGR1589 family protein
GRMZM2G024331	0	0	7.41454	up	cytochrome P45
GRMZM2G414252	0	0	7.39728	up	bHelix-loop-helix transcription factor
GRMZM2G181206	0	0	7.39439	up	early-responsive to dehydration protein-related
GRMZM2G062854	0	0	7.34806	up	ATP synthase subunit beta
GRMZM2G088121	9.80719e-10	2.73298e-09	7.33065	up	DUF538 domain containing protein
GRMZM2G333875	0	0	7.26082	up	TKL_IRAK_DUF26-lh.6 - DUF26 kinases have homology to DUF26 containing loci
GRMZM2G162396	0	0	7.25142	up	expressed protein
GRMZM2G088819	0	0	7.23452	up	EF hand family protein
GRMZM5G871707	0.000336085	0.000618958	7.22812	up
GRMZM2G407223	0	0	7.17685	up	expressed protein
GRMZM2G066428	0	0	7.15217	up	transmembrane amino acid transporter protein
GRMZM2G450498	0	0	7.14881	up	cystathionine gamma-synthase
GRMZM2G503000	2.56778e-06	5.86783e-06	7.14174	up
GRMZM2G450125	0	0	7.13081	up	beta-amylase
GRMZM2G057672	0	0	7.11885	up	expressed protein
GRMZM5G845630	3.26991e-05	6.74559e-05	7.10944	up
AC208577.3_FG005	3.26991e-05	6.74559e-05	7.10944	up
AC199710.3_FG003	3.26991e-05	6.74559e-05	7.10944	up
GRMZM2G157218	0	0	7.09438	up	expressed protein
GRMZM2G303964	0	0	7.03757	up	U-box domain containing protein
GRMZM2G398854	0	0	7.00521	up	receptor-like protein kinase
GRMZM2G180328	0	0	6.96485	up	No apical meristem protein
GRMZM2G011604	0	0	6.92051	up
GRMZM2G069082	1.17684e-13	3.69658e-13	6.84361	up	AP2 domain containing protein
GRMZM2G430995	8.50233e-05	0.000170141	6.82937	up	xyloglucan galactosyltransferase KATAMARI1
GRMZM2G425512	0	0	6.79909	up
GRMZM2G006981	0	0	6.76885	up	RPGR
GRMZM2G165919	0	0	6.72864	up	glycosyl transferase 8 domain containing protein
GRMZM2G566190	2.13581e-07	5.27517e-07	6.71545	up
GRMZM2G476597	7.10543e-15	2.29589e-14	6.71544	up	cytochrome P45
GRMZM2G396434	2.13163e-14	6.86308e-14	6.69584	up
GRMZM2G093838	0	0	6.64221	up	ZOS9-6 - C2H2 zinc finger protein
GRMZM2G069176	9.30056e-12	2.78091e-11	6.64221	up	ZOS3-12 - C2H2 zinc finger protein
GRMZM2G026406	9.13187e-09	2.41065e-08	6.61291	up	cysteine-rich repeat secretory protein 55 precursor
GRMZM2G114422	5.41914e-05	0.000110124	6.60336	up
GRMZM2G300125	5.41914e-05	0.000110124	6.60336	up	protein phosphatase 2C
GRMZM2G148904	0	0	6.59941	up	methyltransferase
GRMZM2G124229	0	0	6.56072	up	gibberellin receptor GID1L2
GRMZM2G324999	0	0	6.51483	up	WRKY69
AC205502.4_FG004	0.000322058	0.000593733	6.50012	up	terpene synthase
GRMZM2G031432	1.73892e-11	5.11464e-11	6.49573	up	gibberellin 2-beta-dioxygenase
GRMZM2G381404	0	0	6.46795	up	expressed protein
GRMZM2G089557	0	0	6.43063	up	ZOS7-7 - C2H2 zinc finger protein
GRMZM2G333069	6.68792e-05	0.00013473	6.40784	up	oleosin
GRMZM2G156690	1.33857e-05	2.85277e-05	6.37366	up
GRMZM2G396618	6.96525e-05	0.000140004	6.35243	up
GRMZM2G127690	0	0	6.33724	up	U-box domain containing protein
GRMZM2G041493	0	0	6.22748	up
GRMZM2G165746	0	0	6.20699	up	mitochondrial carrier protein
GRMZM2G311710	2.88179e-10	8.18248e-10	6.20277	up
AC197764.4_FG003	3.20491e-08	8.16165e-08	6.20277	up	ZIM domain containing protein
GRMZM2G110299	7.57325e-07	1.78491e-06	6.20277	up	glycosyl hydrolases family 16
GRMZM2G319786	0.000469836	0.000854808	6.20277	up	AP2 domain containing protein
GRMZM2G335709	0.000469836	0.000854808	6.20277	up	OsWAK63 - OsWAK receptor-like protein kinase
GRMZM2G012455	1.26432e-11	3.74314e-11	6.20277	up	hsp2/alpha crystallin family protein
GRMZM5G816517	8.99387e-05	0.000175878	6.09728	up
GRMZM2G093079	8.99387e-05	0.000175878	6.09728	up	WD domain, G-beta repeat domain containing protein
AC212001.2_FG009	8.99387e-05	0.000175878	6.09728	up
GRMZM2G155054	8.99387e-05	0.000175878	6.09728	up
GRMZM2G578648	8.99387e-05	0.000175878	6.09728	up
GRMZM5G810746	8.99387e-05	0.000175878	6.09728	up
GRMZM2G103272	8.99387e-05	0.000175878	6.09728	up
AC217784.2_FG009	8.99387e-05	0.000175878	6.09728	up
GRMZM2G096178	8.99387e-05	0.000175878	6.09728	up
GRMZM2G104634	8.99387e-05	0.000175878	6.09728	up
GRMZM2G103725	8.99387e-05	0.000175878	6.09728	up	mitochondrial-processing peptidase subunit, mitochondrial precursor
GRMZM2G703324	0.000402941	0.000736818	6.09728	up
GRMZM5G806157	1.03627e-06	2.4202e-06	6.0746	up
GRMZM2G041424	0	0	6.04547	up
GRMZM2G341499	0	0	6.04503	up	glutamate receptor
GRMZM2G430998	6.11993e-05	0.000123841	5.96974	up
GRMZM2G031580	0	0	5.93986	up	expressed protein
GRMZM2G159937	0	0	5.89983	up	helix-loop-helix DNA-binding domain containing protein
GRMZM2G091176	4.75064e-09	1.26895e-08	5.86099	up	UDP-glucoronosyl and UDP-glucosyl transferase domain containing protein
GRMZM2G124799	3.46413e-05	7.1056e-05	5.86099	up	O-methyltransferase
GRMZM2G079873	0	0	5.84962	up
GRMZM2G374302	0	0	5.82301	up	pyridoxal-dependent decarboxylase protein
GRMZM2G095904	0	0	5.79263	up	MYB family transcription factor
GRMZM2G350773	0	0	5.74137	up	expressed protein
GRMZM2G113860	4.88498e-15	1.58982e-14	5.73671	up	ZOS3-12 - C2H2 zinc finger protein
GRMZM2G375517	0	0	5.6901	up	hsp2/alpha crystallin family protein
GRMZM2G117250	8.76505e-09	2.31721e-08	5.6901	up	S-domain receptor-like protein kinase
GRMZM2G405090	0	0	5.65616	up	DUF584 domain containing protein
GRMZM2G458554	0	0	5.65323	up
GRMZM5G874955	0	0	5.64063	up	pleiotropic drug resistance protein
AC209784.3_FG007	0	0	5.63196	up	DnaK family protein
GRMZM2G121663	0.000143952	0.000279983	5.62884	up	ELM2 domain containing protein
GRMZM5G876930	0	0	5.62382	up
GRMZM2G367235	0.000149506	0.000289538	5.5912	up
GRMZM2G145972	0	0	5.58036	up	NADH-ubiquinone oxidoreductase, mitochondrial precursor
GRMZM2G311898	0	0	5.57701	up	OsGrx_I1 - glutaredoxin subgroup III
GRMZM5G872861	0	0	5.55028	up
GRMZM5G840658	0.000156995	0.000303715	5.54261	up
GRMZM5G807838	0	0	5.49292	up
GRMZM2G117321	0	0	5.47999	up	lipoxygenase
GRMZM2G106026	4.88019e-06	1.08898e-05	5.43376	up	ZOS3-12 - C2H2 zinc finger protein
GRMZM2G078806	0	0	5.39164	up	WD-4 repeat family protein
GRMZM2G076584	0	0	5.39079	up	glycosyl hydrolases family 17
GRMZM2G173742	3.76487e-07	9.09927e-07	5.38249	up	SAG2
GRMZM5G805911	0	0	5.37638	up
GRMZM5G813713	0	0	5.31414	up
GRMZM2G321023	6.62744e-06	1.46437e-05	5.30559	up	rhoGAP domain containing protein
GRMZM2G139765	0	0	5.24578	up	AP2 domain containing protein
GRMZM2G177991	0	0	5.24466	up
GRMZM2G004519	0	0	5.222	up	zinc finger, C3HC4 type domain containing protein
GRMZM2G053485	0	0	5.21795	up
GRMZM2G037452	0	0	5.18592	up	expressed protein
GRMZM5G855337	0	0	5.17713	up	CTP synthase
GRMZM5G881099	1.42708e-06	3.31574e-06	5.11762	up
GRMZM2G124428	0.000248975	0.000461833	5.08512	up
GRMZM2G439067	0.000248975	0.000461833	5.08512	up
GRMZM2G120001	0.000248975	0.000461833	5.08512	up
GRMZM2G022101	0.000248975	0.000461833	5.08512	up	UDP-glucoronosyl and UDP-glucosyl transferase domain containing protein
GRMZM2G466345	0.000248975	0.000461833	5.08512	up	expressed protein
GRMZM2G060712	3.99059e-12	1.20318e-11	5.07489	up	heavy metal associated domain containing protein
AC191315.2_FG003	0.000258541	0.000478593	5.04778	up
GRMZM2G158232	0	0	5.0279	up	hsp2/alpha crystallin family protein
GRMZM2G101125	0	0	4.97634	up	transmembrane amino acid transporter protein
GRMZM2G148272	0	0	4.96096	up	expressed protein
GRMZM5G834303	0	0	4.94501	up	cytokinin-O-glucosyltransferase 2
GRMZM2G102365	0	0	4.94159	up	thioredoxin
GRMZM2G004067	0	0	4.9394	up
GRMZM2G075244	0	0	4.92993	up	cytochrome P45 72A1
GRMZM2G307152	1.64613e-05	3.49174e-05	4.92109	up	AP2 domain containing protein
GRMZM2G360219	1.64613e-05	3.49174e-05	4.92109	up	receptor-like protein kinase 2 precursor
GRMZM2G153523	0	0	4.91203	up	aspartic proteinase nepenthesin precursor
GRMZM5G887949	0	0	4.9007	up
GRMZM2G131969	0	0	4.89703	up	expressed protein
GRMZM2G001451	0	0	4.87974	up	expressed protein
GRMZM2G012821	0.000222147	0.000423394	4.83564	up	OsFBDUF6 - F-box and DUF domain containing protein
GRMZM2G097081	0.000222147	0.000423394	4.83564	up	ethylene-responsive transcription factor
GRMZM2G056980	0.000222147	0.000423394	4.83564	up
GRMZM2G416965	2.11782e-06	4.86424e-06	4.83083	up	nodulin MtN3 family protein
GRMZM2G013776	0	0	4.77868	up	U-box domain-containing protein
GRMZM2G078723	0	0	4.76729	up	lachrymatory factor synthase
GRMZM5G853245	0	0	4.74764	up
GRMZM2G355572	0	0	4.74257	up	expressed protein
GRMZM2G169020	0	0	4.74166	up	protein kinase
GRMZM2G117378	0	0	4.73162	up	patatin
GRMZM2G031278	2.86941e-10	8.16016e-10	4.72172	up	expressed protein
GRMZM2G024718	0	0	4.71477	up	DnaK family protein
GRMZM2G018806	0	0	4.71325	up	expressed protein
GRMZM2G085218	0	0	4.66475	up	B-box zinc finger family protein
GRMZM2G090328	2.99724e-05	6.25465e-05	4.66475	up	F-box family protein
GRMZM2G113089	2.99724e-05	6.25465e-05	4.66475	up	expressed protein
GRMZM2G064091	0	0	4.65543	up	peptide transporter PTR2
GRMZM2G345330	0	0	4.64862	up	expressed protein
GRMZM2G044281	0	0	4.62794	up	NAD dependent epimerase/dehydratase family domain containing protein
GRMZM2G059397	0	0	4.61172	up	tetraspanin family protein
GRMZM2G035704	0	0	4.59902	up	zinc finger, C3HC4 type domain containing protein
GRMZM5G834070	7.86243e-05	0.000157686	4.57154	up
GRMZM2G001243	0	0	4.556	up	protein phosphatase 2C
GRMZM2G317428	0	0	4.54268	up
GRMZM2G083539	1.16893e-11	3.48361e-11	4.5094	up
GRMZM2G476069	0	0	4.46854	up	peptide transporter PTR2
GRMZM2G149024	0	0	4.46162	up	glycosyl transferase 8 domain containing protein
GRMZM2G153597	8.04957e-08	2.01855e-07	4.44503	up	VQ domain containing protein
AC193432.3_FG001	0.000493048	0.000895233	4.41035	up
GRMZM2G151211	0.000493048	0.000895233	4.41035	up
GRMZM2G313104	2.71871e-12	8.25226e-12	4.40842	up
GRMZM2G052093	5.42375e-05	0.000110124	4.40841	up	chloroplast nucleoid DNA binding protein
GRMZM2G059526	5.42375e-05	0.000110124	4.40841	up
GRMZM2G041774	0	0	4.3385	up	STE_MEKK_ste11_MAP3K.6 - STE kinases include homologs to sterile 7
AC186614.3_FG002	0.000537165	0.000973375	4.326	up
GRMZM2G160606	0	0	4.30837	up	maf
GRMZM5G827496	0	0	4.27142	up	peptide transporter PTR2
GRMZM2G106558	7.07805e-07	1.67038e-06	4.23303	up	MYB family transcription factor
GRMZM2G073963	3.63814e-09	9.9087e-09	4.21854	up
GRMZM2G041534	0	0	4.21067	up
GRMZM2G031447	0	0	4.17906	up	gibberellin receptor GID1L2
GRMZM2G062716	0	0	4.15208	up	class I glutamine amidotransferase
GRMZM5G812326	9.75121e-05	0.000190481	4.15208	up	expressed protein
GRMZM5G871347	0	0	4.15033	up	WRKY1
GRMZM5G882078	0	0	4.14817	up	serine/threonine protein kinase
GRMZM2G145412	0	0	4.14353	up	ZIM domain containing protein
GRMZM2G106819	0	0	4.14189	up	expressed protein
GRMZM2G333781	1.65505e-11	4.89191e-11	4.13567	up
GRMZM2G082434	0	0	4.13417	up	amino acid transporter
GRMZM2G471367	0	0	4.12331	up	calmodulin-binding protein
GRMZM2G042789	0	0	4.12278	up	expressed protein
GRMZM2G119865	0	0	4.12261	up	AP2 domain containing protein
GRMZM2G396435	0	0	4.05983	up
GRMZM2G301089	0	0	4.05813	up	helix-loop-helix DNA-binding domain containing protein
GRMZM2G173192	1.03917e-13	3.26985e-13	4.04954	up	lactate/malate dehydrogenase
GRMZM2G332548	0	0	4.04941	up	xyloglucan galactosyltransferase KATAMARI1
GRMZM2G164909	0	0	4.04707	up	HSF-type DNA-binding domain containing protein
AC209050.3_FG003	0	0	4.00061	up	WRKY28
GRMZM2G472367	1.17897e-08	3.09415e-08	3.98119	up
GRMZM2G138370	0	0	3.96565	up	VQ domain containing protein
GRMZM5G821267	0	0	3.96375	up	armadillo/beta-catenin repeat family protein
GRMZM2G137341	2.38476e-13	7.47778e-13	3.94701	up	dehydration-responsive element-binding protein
GRMZM2G021277	2.21829e-09	6.12493e-09	3.94701	up	decarboxylase
GRMZM2G116238	0	0	3.93994	up	domain of unknown function DUF966 domain containing protein
GRMZM2G043921	0	0	3.93737	up	serine-rich protein
AC205471.4_FG003	8.88178e-15	2.86473e-14	3.91082	up	HSF-type DNA-binding domain containing protein
GRMZM2G315137	0.000174117	0.000335399	3.89574	up
GRMZM2G347201	0.000144392	0.000280538	3.88225	up
GRMZM2G175927	7.86873e-07	1.85213e-06	3.85912	up	aspartic proteinase nepenthesin-1 precursor
GRMZM2G046024	0	0	3.8482	up	ABC-2 type transporter domain containing protein
GRMZM2G334165	0	0	3.8225	up	TKL_IRAK_DUF26-lg.2 - DUF26 kinases have homology to DUF26 containing loci
GRMZM2G015538	0	0	3.81239	up
GRMZM2G112617	2.72287e-08	7.02337e-08	3.8103	up	RING-H2 finger protein ATL2B
GRMZM2G020054	0	0	3.80323	up	AP2 domain containing protein
GRMZM2G081285	0	0	3.80196	up	RING-H2 finger protein
GRMZM2G123107	1.92794e-07	4.76827e-07	3.76757	up	glycosyl hydrolases family 17
GRMZM2G150688	0	0	3.74815	up	GASR2 - Gibberellin-regulated GASA/GAST/Snakin family protein precursor
GRMZM5G831577	0	0	3.74815	up	protein of unknown function DUF1675 domain containing protein
GRMZM2G022972	0	0	3.68902	up	calmodulin binding protein
GRMZM2G072261	9.92575e-06	2.17186e-05	3.63941	up
GRMZM2G168115	0	0	3.63513	up	eukaryotic aspartyl protease domain containing protein
GRMZM2G080724	0	0	3.60316	up	hsp2/alpha crystallin family protein
GRMZM2G152739	0	0	3.55057	up	lipase
GRMZM2G003551	5.8107e-07	1.38764e-06	3.51124	up	WRKY113
GRMZM5G862355	0	0	3.48166	up	cytochrome P45 71D7
GRMZM2G462118	8.88178e-16	2.91161e-15	3.46851	up	cyclin-T1-1
GRMZM2G477139	0	0	3.46035	up	thaumatin
GRMZM2G026889	0	0	3.44117	up	glycosyl transferase 8 domain containing protein
GRMZM2G053718	0	0	3.43744	up
GRMZM2G005849	0	0	3.42204	up	glucosamine--fructose-6-phosphate aminotransferase 1
GRMZM2G161905	0	0	3.39851	up	glutathione S-transferase
GRMZM2G374074	0	0	3.39461	up	DUF1645 domain containing protein
GRMZM2G382035	0	0	3.37282	up	expressed protein
GRMZM2G067508	1.2759e-10	3.67483e-10	3.34645	up
GRMZM2G333448	0.000126601	0.000246769	3.3318	up	DC1 domain-containing protein
GRMZM2G133023	0	0	3.3291	up	stem-specific protein TSJT1
GRMZM2G036703	7.83951e-12	2.35185e-11	3.31898	up	WRKY24
GRMZM5G894597	2.99312e-05	6.25465e-05	3.29762	up
GRMZM2G002555	0	0	3.29211	up	expressed protein
GRMZM2G093125	0	0	3.23504	up	decarboxylase
GRMZM5G892675	0	0	3.23082	up	pleiotropic drug resistance protein
GRMZM2G313199	1.0141e-07	2.53595e-07	3.22927	up	OsWAK9 - OsWAK receptor-like protein kinase
GRMZM2G335242	0	0	3.21589	up	hsp2/alpha crystallin family protein
GRMZM2G458494	0	0	3.20441	up	nodulin
GRMZM2G172485	0	0	3.18825	up	expressed protein
GRMZM2G455874	1.38822e-12	4.264e-12	3.1837	up
GRMZM2G085086	0	0	3.18216	up	heavy metal-associated domain containing protein
GRMZM2G024695	1.94574e-09	5.38888e-09	3.16617	up
GRMZM2G123977	0	0	3.13387	up	ankyrin repeat-containing protein
GRMZM2G413887	0	0	3.12673	up	GEM
GRMZM2G094510	0	0	3.11423	up	expressed protein
GRMZM2G169927	0	0	3.0702	up	arginine N-methyltransferase 5
GRMZM5G872992	1.40673e-10	4.0452e-10	3.04955	up
GRMZM2G029087	0	0	3.04718	up	transmembrane BAX inhibitor motif-containing protein
GRMZM2G468056	7.12096e-08	1.79067e-07	3.03352	up	WRKY21
GRMZM2G143204	0	0	2.89481	up	WRKY3
GRMZM2G105250	0.000114973	0.000224347	2.8704	up	PINHEAD
GRMZM2G342197	1.90648e-12	5.82606e-12	2.8704	up	protein phosphatase 2C
GRMZM2G075247	4.92322e-08	1.23974e-07	2.8704	up	serine/threonine-protein kinase receptor precursor
GRMZM2G058491	4.92322e-08	1.23974e-07	2.8704	up	AAA-type ATPase family protein
GRMZM2G123480	0	0	2.87039	up
GRMZM5G818709	2.22156e-12	6.76599e-12	2.86617	up
GRMZM2G439350	0	0	2.85532	up	STE_MEKK_ste11_MAP3K.4 - STE kinases include homologs to sterile 7
GRMZM2G099239	0	0	2.82156	up	remorin
GRMZM2G465430	0	0	2.81653	up	transmembrane BAX inhibitor motif-containing protein
GRMZM2G044537	0	0	2.78495	up	zinc finger, C3HC4 type domain containing protein
GRMZM2G010871	0	0	2.77417	up	heat stress transcription factor
GRMZM2G081949	0	0	2.76843	up	remorin
GRMZM2G023325	8.26366e-09	2.19108e-08	2.76054	up	O-methyltransferase
GRMZM2G061537	0	0	2.7478	up	wall-associated receptor kinase-like 2 precursor
GRMZM2G381638	0	0	2.74521	up	ZOS9-7 - C2H2 zinc finger protein
GRMZM2G079938	0	0	2.69775	up	hydrolase, alpha/beta fold family domain containing protein
GRMZM2G469277	0	0	2.69386	up
GRMZM2G096115	0	0	2.66408	up	CAMK_KIN1/SNF1/Nim1_like.25 - CAMK includes calcium/calmodulin depedent protein kinases
GRMZM2G025895	0	0	2.62184	up	WRKY74
GRMZM2G016264	0	0	2.62118	up	cytochrome P45
AC217910.3_FG004	0	0	2.62108	up	expressed protein
GRMZM2G057116	0	0	2.62009	up	WRKY67
GRMZM2G091201	0	0	2.61924	up	MYB family transcription factor
GRMZM2G088400	2.30868e-06	5.29588e-06	2.61406	up
GRMZM2G365875	0.000252752	0.000468358	2.61406	up	expressed protein
GRMZM5G843069	2.27188e-08	5.88534e-08	2.61406	up
GRMZM2G059753	0	0	2.55802	up	expressed protein
GRMZM2G086841	0	0	2.54648	up	heat shock protein DnaJ
GRMZM5G847982	0	0	2.52849	up	expressed protein
GRMZM2G390804	1.09779e-12	3.38344e-12	2.48589	up
AC207628.4_FG009	0	0	2.47663	up	endonuclease/exonuclease/phosphatase family domain containing protein
GRMZM2G428379	0	0	2.45583	up	glutamate receptor
GRMZM2G536204	1.58034e-05	3.36008e-05	2.44317	up
GRMZM2G114036	2.72542e-11	7.95135e-11	2.43522	up	PLA IIIA/PLP7
GRMZM5G801097	7.88904e-08	1.98105e-07	2.43096	up
GRMZM2G037422	0	0	2.40899	up	armadillo repeat-containing protein
GRMZM2G106392	6.31419e-06	1.39687e-05	2.40899	up
GRMZM2G169966	4.11498e-09	1.11234e-08	2.40296	up	WRKY7
GRMZM2G098517	0	0	2.38724	up	gibberellin response modulator protein
GRMZM2G465287	0	0	2.34512	up	protein phosphatase 2C
GRMZM2G059496	0	0	2.33488	up
GRMZM5G806638	0	0	2.24914	up
GRMZM2G011115	2.67825e-07	6.52552e-07	2.24786	up	hypersensitive-induced response protein
GRMZM2G382534	0	0	2.236	up	fatty acid hydroxylase
GRMZM2G089619	4.26654e-05	8.72174e-05	2.21531	up	ZF-HD protein dimerisation region containing protein
GRMZM2G304130	4.26654e-05	8.72174e-05	2.21531	up
GRMZM2G404775	7.96277e-05	0.000159521	2.20368	up
GRMZM2G123394	0	0	2.19677	up	hs1
GRMZM2G042278	0	0	2.19055	up	NIN-like protein 2
GRMZM2G021369	4.5842e-07	1.10204e-06	2.15263	up	AP2 domain containing protein
GRMZM5G803510	3.43083e-06	7.80048e-06	2.14411	up
GRMZM2G337766	2.57572e-14	8.26338e-14	2.10139	up	receptor-like protein kinase precursor
GRMZM2G010338	1.18469e-05	2.55589e-05	2.08585	up	SPRY-domain containing protein
GRMZM2G065888	0	0	2.07897	up	expressed protein
GRMZM5G808787	4.21359e-09	1.13715e-08	2.01802	up
GRMZM2G353444	0	0	-1432	down	phospholipase
GRMZM5G817004	0	0	-747.298	down
GRMZM2G438474	0	0	-338.569	down
GRMZM5G821587	0	0	-286.109	down
GRMZM2G161181	0	0	-193.722	down
GRMZM5G807444	0	0	-183.772	down
GRMZM5G819527	0	0	-163.133	down
GRMZM2G321413	0	0	-152.918	down	GTP binding protein
GRMZM5G836291	0	0	-148.422	down
GRMZM2G309950	0	0	-144.949	down	expressed protein
GRMZM2G321297	0	0	-129.471	down
GRMZM2G159161	0	0	-129.29	down	BTBN12 - Bric-a-Brac, Tramtrack, Broad Complex BTB domain with non-phototropic hypocotyl 3 NPH3 and coiled-coil domains
GRMZM2G571405	0	0	-127.517	down
GRMZM5G801067	0	0	-123.134	down
GRMZM5G828039	0	0	-105.606	down
AC198699.3_FG004	0	0	-100.169	down	hydroxyacid oxidase 1
GRMZM5G842640	0	0	-99.043	down
GRMZM2G083834	0	0	-94.2276	down
GRMZM2G412850	0	0	-92.3076	down
GRMZM5G881974	0	0	-91.3832	down
GRMZM5G870437	0	0	-90.6955	down
GRMZM5G811851	0	0	-90.5592	down
AC233979.1_FG007	0	0	-87.9283	down	DUF581 domain containing protein
GRMZM2G306919	0	0	-80.8988	down	amino acid permease family protein
GRMZM2G427910	0	0	-72.0354	down
GRMZM2G583422	0	0	-71.8191	down
GRMZM2G105940	0	0	-69.3482	down	Cupin domain containing protein
GRMZM2G149796	0	0	-66.1676	down
GRMZM5G890395	0	0	-64.1344	down
GRMZM5G828339	0	0	-57.2283	down
GRMZM2G063344	0	0	-55.9578	down
GRMZM2G180821	0	0	-55.2541	down
GRMZM5G897837	0	0	-54.7605	down
GRMZM2G338696	0	0	-54.2669	down	cytochrome c oxidase subunit 5B, mitochondrial precursor
GRMZM2G175414	0	0	-51.9655	down
GRMZM5G815115	0	0	-51.5699	down
GRMZM2G440569	0	0	-49.7886	down
GRMZM2G046002	0	0	-49.0092	down	4-hydroxy-2-oxovalerate aldolase
GRMZM2G437575	0	0	-48.0973	down	protein phosphatase 2C
GRMZM2G309956	0	0	-45.8762	down
GRMZM5G804941	0	0	-45.8762	down
GRMZM2G149472	0	0	-44.9964	down
GRMZM2G456830	0	0	-43.2088	down
AC198485.3_FG005	0	0	-43.1219	down
GRMZM2G371942	0	0	-42.8629	down
GRMZM2G108118	0	0	-42.4213	down	hsp2/alpha crystallin family protein
GRMZM5G893801	0	0	-41.4341	down
GRMZM2G138947	2.22045e-16	1.09141e-15	-40.6115	down
GRMZM2G359368	0	0	-39.7066	down
GRMZM5G842508	0	0	-38.4727	down	cyclin G-associated kinase
GRMZM2G110965	0	0	-35.5113	down	NADP-dependent oxidoreductase
GRMZM2G303885	0	0	-34.1648	down
GRMZM2G342881	0	0	-34.0306	down
GRMZM5G826765	0	0	-32.5894	down
GRMZM5G822782	0	0	-31.5627	down
GRMZM2G004036	0	0	-31.5496	down	isoflavone reductase homolog IRL
GRMZM2G473433	0	0	-31.3187	down
GRMZM5G856142	1.11022e-16	5.51309e-16	-30.5756	down
GRMZM2G169013	0	0	-30.3932	down
GRMZM2G403915	4.98324e-12	1.91156e-11	-30.1842	down	nucleotide-sugar transporter family protein
AC186512.3_FG007	0	0	-29.5341	down
GRMZM5G875117	0	0	-29.3397	down
GRMZM5G833728	4.32987e-15	1.99311e-14	-27.1761	down
GRMZM5G879173	4.55191e-15	2.08869e-14	-27.1206	down
GRMZM2G539019	7.77156e-15	3.51052e-14	-26.627	down
GRMZM2G046059	2.02499e-11	7.60683e-11	-25.6068	down	expressed protein
GRMZM5G849208	3.2141e-13	1.31651e-12	-25.535	down
GRMZM5G889229	6.41709e-14	2.7207e-13	-24.6528	down
GRMZM2G317069	6.41709e-14	2.7207e-13	-24.6528	down
GRMZM2G154893	9.68128e-10	3.16168e-09	-24.3326	down	expressed protein
GRMZM2G464456	9.68128e-10	3.16168e-09	-24.3326	down
AC198937.4_FG003	9.6813e-10	3.16168e-09	-24.3326	down	chorismate mutase, chloroplast precursor
GRMZM2G168985	1.09024e-13	4.59548e-13	-24.1592	down	receptor-like kinase
GRMZM5G833097	1.34004e-13	5.59959e-13	-23.9675	down
AC233938.1_FG003	2.30947e-09	7.32764e-09	-23.3573	down	expressed protein
GRMZM2G094723	5.35016e-13	2.17304e-12	-22.6785	down
GRMZM2G088761	5.35016e-13	2.17304e-12	-22.6785	down	amino acid permease family protein
GRMZM5G802052	5.55111e-16	2.66527e-15	-22.676	down
GRMZM2G038622	5.49355e-09	1.68407e-08	-22.382	down	VQ domain containing protein
GRMZM2G006112	5.49355e-09	1.68407e-08	-22.382	down	expressed protein
GRMZM2G125889	0	0	-21.7318	down
GRMZM2G045849	0	0	-21.4067	down	metal cation transporter
AC202855.3_FG004	2.6289e-12	1.0415e-11	-21.1978	down	membrane associated DUF588 domain containing protein
GRMZM5G864175	3.46489e-12	1.35786e-11	-20.9411	down
GRMZM2G349410	4.1418e-12	1.6015e-11	-20.7753	down
GRMZM2G148404	3.07999e-08	8.8787e-08	-20.4314	down	expressed protein
GRMZM2G131378	0	0	-20.3095	down	glycerol-3-phosphate acyltransferase
GRMZM2G154442	5.71722e-08	1.6223e-07	-19.7279	down
GRMZM2G402262	0	0	-19.1311	down	zinc finger, C3HC4 type domain containing protein
GRMZM2G306714	2.87362e-11	1.06567e-10	-18.9767	down
GRMZM2G020799	6.10623e-14	2.61954e-13	-18.9685	down	bZIP transcription factor domain containing protein
GRMZM2G301582	4.63896e-11	1.69861e-10	-18.5325	down
GRMZM2G119855	1.7038e-07	4.58351e-07	-18.4809	down
GRMZM2G178930	6.38451e-11	2.29716e-10	-18.2364	down
GRMZM5G854835	6.38451e-11	2.29716e-10	-18.2364	down
GRMZM2G115988	1.08744e-10	3.83648e-10	-17.7428	down	zinc finger, C3HC4 type domain containing protein
GRMZM2G040508	1.08744e-10	3.83648e-10	-17.7428	down	receptor kinase
GRMZM5G877765	1.08744e-10	3.83648e-10	-17.7428	down
GRMZM5G870046	7.52287e-13	3.02165e-12	-17.5056	down
GRMZM2G035798	3.98517e-07	1.03188e-06	-17.5056	down
GRMZM2G010156	3.15751e-10	1.07727e-09	-16.7556	down	expressed protein
GRMZM2G312069	1.0856e-07	2.97565e-07	-16.7556	down	cytochrome P45
AC186902.4_FG001	0	0	-16.0427	down
GRMZM2G070011	0	0	-16.0387	down	vignain precursor
GRMZM5G888099	8.08968e-10	2.67809e-09	-15.8854	down
GRMZM2G122846	0	0	-15.8801	down	bZIP transcription factor domain containing protein
GRMZM5G853400	0	0	-15.684	down
AC210671.4_FG002	1.19894e-09	3.89791e-09	-15.5217	down
GRMZM5G827194	1.56604e-09	5.06866e-09	-15.2749	down
AC187263.4_FG001	1.56604e-09	5.06866e-09	-15.2749	down
GRMZM2G422240	2.04573e-09	6.50506e-09	-15.0282	down	hsp2/alpha crystallin family protein
GRMZM2G100685	2.6726e-09	8.35187e-09	-14.7814	down
AC233946.1_FG004	2.6726e-09	8.35187e-09	-14.7814	down	RNase P subunit p3
GRMZM5G822849	2.6726e-09	8.35187e-09	-14.7814	down
GRMZM2G088626	2.6726e-09	8.35187e-09	-14.7814	down
GRMZM2G176252	0	0	-14.3204	down
GRMZM2G122498	7.79319e-09	2.34443e-08	-13.7942	down	cytochrome P45
GRMZM2G020005	7.79319e-09	2.34443e-08	-13.7942	down
GRMZM5G825286	7.79319e-09	2.34443e-08	-13.7942	down
GRMZM2G041055	7.79319e-09	2.34443e-08	-13.7942	down
GRMZM2G172852	0	0	-13.7127	down
GRMZM2G584110	1.90109e-06	4.43893e-06	-13.6297	down
GRMZM2G370175	1.33164e-08	3.97301e-08	-13.3007	down	expressed protein
GRMZM2G109830	9.33054e-10	3.06786e-09	-13.2794	down	receptor kinase
GRMZM2G449257	0	0	-13.2387	down	GDU1
GRMZM2G093708	0	0	-12.9949	down	expressed protein
GRMZM5G812554	1.90377e-08	5.59933e-08	-12.9716	down	expressed protein
GRMZM2G373828	0	0	-12.4667	down	OsCML11 - Calmodulin-related calcium sensor protein
GRMZM2G119305	0	0	-12.0086	down	acyl-desaturase, chloroplast precursor
GRMZM2G092796	5.57027e-08	1.5837e-07	-11.9845	down
GRMZM2G467576	0	0	-11.8977	down	LTPL9 - Protease inhibitor/seed storage/LTP family protein precursor
GRMZM2G144034	6.6631e-08	1.8438e-07	-11.82	down	regulatory protein
GRMZM2G135558	6.6631e-08	1.8438e-07	-11.82	down
GRMZM2G060827	1.35748e-08	4.04177e-08	-11.6539	down
GRMZM2G475956	5.93388e-05	0.000110309	-11.6539	down	expressed protein
AC234160.1_FG008	5.93388e-05	0.000110309	-11.6539	down
AC194298.3_FG005	9.9151e-08	2.73325e-07	-11.4551	down
GRMZM2G140535	1.14089e-07	3.09793e-07	-11.3264	down
GRMZM2G474033	0	0	-11.2272	down
GRMZM2G359892	4.66294e-15	2.12618e-14	-11.1663	down	DUF64 domain containing protein
GRMZM2G093076	0	0	-11.1477	down	Cupin domain containing protein
GRMZM2G404584	2.79665e-13	1.15861e-12	-11.0966	down
GRMZM2G123973	0	0	-11.0444	down	MATE domain containing protein
GRMZM2G086190	1.95469e-07	5.21011e-07	-10.8328	down
GRMZM2G354705	1.95469e-07	5.21011e-07	-10.8328	down
AC205057.3_FG003	1.95469e-07	5.21011e-07	-10.8328	down
GRMZM2G093684	3.72327e-11	1.37024e-10	-10.6786	down
GRMZM2G418119	0.000133997	0.000231041	-10.6786	down	dehydrogenase-phosphopantetheinyltransferase
GRMZM5G869806	0	0	-10.5065	down
GRMZM2G098061	0	0	-10.4463	down
GRMZM2G438400	8.11833e-11	2.8994e-10	-10.3535	down	expressed protein
GRMZM2G389070	8.11833e-11	2.8994e-10	-10.3535	down	expressed protein
GRMZM5G857423	3.35115e-07	8.75526e-07	-10.3392	down
AC207418.3_FG003	0	0	-10.1368	down
GRMZM2G159652	4.389e-07	1.13239e-06	-10.0925	down
GRMZM2G323013	0	0	-9.90499	down	zinc finger, C3HC4 type domain containing protein
GRMZM2G038991	5.74931e-07	1.43981e-06	-9.84567	down	expressed protein
GRMZM2G495171	5.74931e-07	1.43981e-06	-9.84567	down
GRMZM2G370863	5.74931e-07	1.43981e-06	-9.84567	down	ZF-HD protein dimerisation region containing protein
GRMZM5G842337	5.74931e-07	1.43981e-06	-9.84567	down
GRMZM2G401784	5.74931e-07	1.43981e-06	-9.84567	down
AC233953.1_FG004	0	0	-9.62534	down	protein kinase
GRMZM2G071112	0	0	-9.60583	down	ZF-HD protein dimerisation region containing protein
GRMZM2G440972	7.53267e-07	1.86071e-06	-9.59889	down
GRMZM2G308602	8.02806e-07	1.97971e-06	-9.54073	down
GRMZM2G150260	0	0	-9.37827	down	MYB family transcription factor
GRMZM2G092483	8.25261e-10	2.71961e-09	-9.37827	down	DUF26 domain containing protein
GRMZM2G413943	8.25261e-10	2.71961e-09	-9.37827	down	amino acid transporter
GRMZM2G014622	2.64697e-05	5.38304e-05	-9.3521	down
GRMZM2G137532	0	0	-9.34576	down	bZIP transcription factor domain containing protein
AC214046.4_FG005	2.36788e-08	6.88062e-08	-9.31325	down	integral membrane protein
GRMZM2G154278	0	0	-9.29411	down	CWC15 homolog A
GRMZM2G099305	0	0	-9.26548	down	HLS
GRMZM2G391746	6.93029e-07	1.72071e-06	-9.21572	down	expressed protein
GRMZM2G402538	6.9303e-07	1.72071e-06	-9.21572	down	acetyltransferase, GNAT family protein
GRMZM2G097454	1.6962e-06	3.99918e-06	-8.85853	down	RNase P subunit p3
GRMZM2G109892	1.6962e-06	3.99918e-06	-8.85853	down
GRMZM2G361778	1.6962e-06	3.99918e-06	-8.85853	down
GRMZM2G069444	1.6962e-06	3.99918e-06	-8.85853	down	late embryogenesis abundant protein
GRMZM2G522468	1.6962e-06	3.99918e-06	-8.85853	down
GRMZM2G385564	1.6962e-06	3.99918e-06	-8.85853	down
GRMZM2G020906	1.6962e-06	3.99918e-06	-8.85853	down
GRMZM2G397913	1.6962e-06	3.99918e-06	-8.85853	down
GRMZM5G838829	1.6962e-06	3.99918e-06	-8.85853	down
GRMZM2G359304	1.01739e-11	3.86181e-11	-8.72808	down	nodulation-signaling pathway 1 protein
GRMZM2G110913	1.5005e-06	3.63226e-06	-8.72808	down	DUF26 domain containing protein
GRMZM2G319965	0.000668921	0.000988722	-8.72808	down	anthocyanin 5-O-glucosyltransferase
GRMZM5G838937	2.91727e-06	6.71435e-06	-8.36496	down
GRMZM2G017091	2.91727e-06	6.71435e-06	-8.36496	down
GRMZM5G804270	3.24608e-06	7.42399e-06	-8.26786	down
GRMZM2G070468	3.23497e-09	1.00443e-08	-8.20293	down	transferase family domain containing protein
GRMZM2G070315	0	0	-8.16104	down	tyrosine phosphatase family protein
GRMZM2G096868	8.88987e-06	1.92106e-05	-7.88001	down	expressed protein
GRMZM2G042125	5.02226e-06	1.10004e-05	-7.87139	down	ECAGL2 - ECA1 gametogenesis related family protein precursor
GRMZM2G303999	5.02226e-06	1.10004e-05	-7.87139	down
GRMZM2G155583	5.02226e-06	1.10004e-05	-7.87139	down
GRMZM2G100351	5.02226e-06	1.10004e-05	-7.87139	down
GRMZM2G340353	5.02226e-06	1.10004e-05	-7.87139	down	tubulin/FtsZ domain containing protein
GRMZM2G034830	5.02226e-06	1.10004e-05	-7.87139	down
GRMZM2G105460	5.02226e-06	1.10004e-05	-7.87139	down	RING-H2 finger protein ATL3B precursor
GRMZM2G098015	5.02226e-06	1.10004e-05	-7.87139	down	expressed protein
GRMZM2G492387	5.02226e-06	1.10004e-05	-7.87139	down
GRMZM2G174904	6.9197e-06	1.50203e-05	-7.7528	down
GRMZM2G170167	0	0	-7.66414	down	expressed protein
GRMZM2G355525	1.11022e-16	5.51309e-16	-7.61347	down	OsCML9 - Calmodulin-related calcium sensor protein
GRMZM2G357834	0	0	-7.57357	down	wound-induced protein WI12
GRMZM2G112406	4.65753e-11	1.70111e-10	-7.42771	down
GRMZM2G091316	5.09726e-12	1.95014e-11	-7.36269	down	oral cancer overexpressed protein 1
GRMZM2G018716	0	0	-7.31935	down	glycosyl hydrolases
GRMZM2G392689	6.16174e-14	2.63555e-13	-7.26516	down
GRMZM2G080000	1.4728e-05	3.09356e-05	-7.26516	down
AC216793.3_FG008	2.94283e-10	1.01116e-09	-7.23648	down	purine permease
GRMZM2G561040	0	0	-7.22701	down
GRMZM2G055037	0	0	-7.18389	down	protein binding protein
GRMZM2G137696	0	0	-7.15881	down	DnaK family protein
GRMZM5G862297	0	0	-6.93748	down
GRMZM2G125747	0	0	-6.92381	down
GRMZM2G359668	1.49344e-05	3.09356e-05	-6.88425	down
GRMZM2G471970	1.49344e-05	3.09356e-05	-6.88425	down	DNA binding protein
GRMZM5G891360	1.49344e-05	3.09356e-05	-6.88425	down
GRMZM2G363334	1.49344e-05	3.09356e-05	-6.88425	down
GRMZM2G142999	1.49344e-05	3.09356e-05	-6.88425	down	B3 DNA binding domain containing protein
GRMZM2G428362	1.49344e-05	3.09356e-05	-6.88425	down
GRMZM5G835217	1.49344e-05	3.09356e-05	-6.88425	down
GRMZM2G369481	1.49344e-05	3.09356e-05	-6.88425	down
GRMZM5G866099	2.75355e-07	7.23305e-07	-6.86811	down
GRMZM2G046600	3.379e-07	8.81214e-07	-6.77752	down	hydrolase, alpha/beta fold family domain containing protein
AC185276.2_FG004	3.11445e-05	6.25479e-05	-6.77752	down
GRMZM2G050286	0	0	-6.71103	down	expressed protein
GRMZM5G873606	1.91602e-05	3.94634e-05	-6.65919	down
GRMZM2G159965	2.14997e-05	4.40942e-05	-6.55521	down
GRMZM2G170829	0	0	-6.5337	down	Cupin domain containing protein
GRMZM2G089536	4.50944e-06	1.01375e-05	-6.51653	down
GRMZM2G470143	2.283e-07	6.04078e-07	-6.47744	down
GRMZM2G426125	1.95074e-08	5.72585e-08	-6.47009	down	ZOS12-8 - C2H2 zinc finger protein
GRMZM2G099420	6.54033e-05	0.000120502	-6.28988	down	dehydrogenase
AC234202.1_FG005	6.54033e-05	0.000120502	-6.28988	down
GRMZM2G103972	0	0	-6.21123	down	CSLF2 - cellulose synthase-like family F; beta1,3;1,4 glucan synthase
GRMZM2G558768	6.6761e-12	2.54077e-11	-6.20861	down
GRMZM2G022836	3.42056e-05	6.81292e-05	-6.13669	down	gibberellin 2 oxidase 2
GRMZM2G172834	0	0	-5.98511	down	annexin
GRMZM2G372102	0	0	-5.98444	down	LTPL126 - Protease inhibitor/seed storage/LTP family protein precursor
GRMZM2G512160	4.074e-05	8.01534e-05	-5.97938	down
GRMZM2G465953	3.6951e-10	1.25185e-09	-5.94603	down	expressed protein
GRMZM2G107065	3.33067e-16	1.62608e-15	-5.91061	down	expressed protein
GRMZM5G854925	0.000164337	0.000279027	-5.90501	down
GRMZM2G365166	4.46428e-05	8.38498e-05	-5.89711	down	OsSAUR23 - Auxin-responsive SAUR gene family member
AC188831.3_FG005	4.46428e-05	8.38498e-05	-5.89711	down
GRMZM2G075524	4.46428e-05	8.38498e-05	-5.89711	down	expressed protein
AC202707.3_FG002	4.46428e-05	8.38498e-05	-5.89711	down	ubiquitin carboxyl-terminal hydrolase, family 1
GRMZM2G038046	4.46428e-05	8.38498e-05	-5.89711	down	aspartic proteinase nepenthesin-2 precursor
GRMZM2G021248	4.46428e-05	8.38498e-05	-5.89711	down
GRMZM2G465589	4.46428e-05	8.38498e-05	-5.89711	down
GRMZM2G354478	4.46428e-05	8.38498e-05	-5.89711	down
GRMZM2G086502	4.46428e-05	8.38498e-05	-5.89711	down	myosin
GRMZM2G542591	4.46428e-05	8.38498e-05	-5.89711	down
GRMZM2G104339	4.46428e-05	8.38498e-05	-5.89711	down	expressed protein
GRMZM2G097085	4.46428e-05	8.38498e-05	-5.89711	down	DUF538 domain containing protein
GRMZM2G180693	4.46428e-05	8.38498e-05	-5.89711	down	LTPL14 - Protease inhibitor/seed storage/LTP family protein precursor
GRMZM2G097509	4.46428e-05	8.38498e-05	-5.89711	down	carotenoid synthesis regulator CarF
GRMZM2G085504	0.000136322	0.000232275	-5.80224	down	plastocyanin-like domain containing protein
GRMZM2G074773	0.000136322	0.000232275	-5.80224	down	core histone H2A/H2B/H3/H4
GRMZM2G141353	0	0	-5.58768	down	secretory protein
GRMZM2G475282	6.57134e-08	1.8438e-07	-5.43412	down
GRMZM2G172081	7.73665e-05	0.000140402	-5.40355	down	serine/threonine-protein kinase
AC189752.3_FG004	7.73665e-05	0.000140402	-5.40355	down
GRMZM2G175428	7.73665e-05	0.000140402	-5.40355	down
GRMZM2G130053	0	0	-5.3728	down	cysteine protease 1 precursor
GRMZM2G068513	0.000281849	0.000461265	-5.3146	down	THION2 - Plant thionin family protein precursor
GRMZM2G038389	0.000281849	0.000461265	-5.3146	down
GRMZM2G034781	8.97855e-05	0.000162533	-5.27019	down
GRMZM5G839530	9.29661e-05	0.000167663	-5.23902	down
GRMZM2G140665	3.12588e-10	1.07152e-09	-5.13988	down	ergosterol biosynthetic protein 28
GRMZM2G377131	0	0	-5.12975	down	expressed protein
GRMZM2G052134	0.000113077	0.000203173	-5.06383	down
GRMZM2G468661	0	0	-5.03097	down	glycosyl transferase 8 domain containing protein
GRMZM5G883407	0	0	-5.01041	down
GRMZM2G006759	0.000122506	0.00021903	-4.99224	down
GRMZM2G151738	0	0	-4.98212	down	uncharacterized protein At4g6744 precursor
GRMZM2G110885	0.000128514	0.000229489	-4.94946	down
GRMZM2G456401	0.000134322	0.000231041	-4.90998	down	plant protein of unknown function domain containing protein
GRMZM2G016613	0.000134322	0.000231041	-4.90998	down	OsFBL33 - F-box domain and LRR containing protein
GRMZM2G104630	0.000134322	0.000231041	-4.90998	down
GRMZM2G394783	0.000134322	0.000231041	-4.90998	down	cytochrome P45
GRMZM2G075925	0.000134322	0.000231041	-4.90998	down	Cupin domain containing protein
GRMZM2G458776	0.000134322	0.000231041	-4.90998	down	cytokinin-O-glucosyltransferase 3
GRMZM2G157803	0.000134322	0.000231041	-4.90998	down	AGC_PVPK_like_kin82y.12 - ACG kinases include homologs to PKA, PKG and PKC
AC203777.3_FG004	0.000134322	0.000231041	-4.90998	down
GRMZM2G315150	0.000134322	0.000231041	-4.90998	down
GRMZM2G306915	0.000134322	0.000231041	-4.90998	down	OsSub5 - Putative Subtilisin homologue
GRMZM2G330384	0.000134322	0.000231041	-4.90998	down	expressed protein
GRMZM5G857422	9.50571e-07	2.33615e-06	-4.88792	down
GRMZM2G149022	9.50571e-07	2.33615e-06	-4.88792	down
GRMZM2G078210	0	0	-4.86447	down	stress-induced protein
GRMZM2G150729	2.84883e-13	1.17687e-12	-4.82696	down	bHelix-loop-helix transcription factor
GRMZM2G365240	0.000577635	0.000857289	-4.82696	down	expressed protein
GRMZM2G358247	0.000154748	0.000263054	-4.78362	down
GRMZM2G319062	0	0	-4.7573	down	polyphenol oxidase
GRMZM2G167336	0	0	-4.72057	down	cytochrome P45
GRMZM2G134703	2.36428e-10	8.1431e-10	-4.68764	down	cytochrome P45
GRMZM2G423900	0	0	-4.67692	down
GRMZM2G148937	0	0	-4.66442	down	MATE efflux family protein
GRMZM2G117685	4.92949e-09	1.5208e-08	-4.66442	down	DNA binding protein
GRMZM2G144224	0	0	-4.61095	down	cyclase/dehydrase family protein
GRMZM2G178176	0.000194255	0.000327143	-4.58093	down
GRMZM2G119766	0	0	-4.50522	down	phosphate-induced protein 1 conserved region domain containing protein
GRMZM2G482662	0	0	-4.50187	down
GRMZM2G133291	9.68569e-09	2.90771e-08	-4.50187	down	expressed protein
GRMZM2G145095	0	0	-4.47232	down	enzyme of the cupin superfamily protein
AC204621.4_FG006	0.000233694	0.000388596	-4.41641	down	nodulation-signaling pathway 1 protein
GRMZM2G538665	0.000233694	0.000388596	-4.41641	down
GRMZM2G048031	0	0	-4.40606	down
GRMZM2G051785	0	0	-4.40027	down	scarecrow
GRMZM2G041761	0	0	-4.39351	down	DUF623 domain containing protein
GRMZM2G434557	0	0	-4.38172	down	integral membrane protein
GRMZM2G122340	0	0	-4.33932	down	cytokinin dehydrogenase precursor
GRMZM2G164948	8.52988e-11	3.0389e-10	-4.33932	down	thioredoxin reductase 2
GRMZM2G328593	3.77476e-14	1.62899e-13	-4.29499	down	expressed protein
GRMZM2G104494	0	0	-4.27135	down	LTPL78 - Protease inhibitor/seed storage/LTP family protein precursor
GRMZM2G432900	0.00033886	0.000549606	-4.24179	down	expressed protein
GRMZM2G432808	0.000308513	0.000501507	-4.16962	down
GRMZM2G363272	0	0	-4.15397	down
GRMZM2G047124	0	0	-4.13483	down	expressed protein
GRMZM2G078024	0	0	-4.11702	down	transmembrane amino acid transporter protein
GRMZM2G025832	0	0	-4.11366	down	cytochrome P45
AC185474.3_FG009	0.000339657	0.000550282	-4.0843	down
GRMZM2G417795	0	0	-4.07334	down
GRMZM2G154505	0	0	-4.01423	down	expressed protein
GRMZM2G405459	0	0	-3.98923	down	peroxidase precursor
GRMZM2G165987	0	0	-3.97359	down	pirin
GRMZM2G469262	0.000407548	0.000614927	-3.92284	down
GRMZM2G443308	0.000407548	0.000614927	-3.92284	down	expressed protein
GRMZM2G115730	0.000407548	0.000614927	-3.92284	down	ENTH domain containing protein
GRMZM2G024468	0.000407548	0.000614927	-3.92284	down	MYB family transcription factor
GRMZM5G859783	0.000407548	0.000614927	-3.92284	down
GRMZM2G147119	0.000407548	0.000614927	-3.92284	down	cytochrome P45
GRMZM2G037102	0.000407548	0.000614927	-3.92284	down
GRMZM2G016841	0.000407548	0.000614927	-3.92284	down
GRMZM2G315515	0.000407548	0.000614927	-3.92284	down	zinc finger C-x8-C-x5-C-x3-H type family protein
AC192368.3_FG004	0.000407548	0.000614927	-3.92284	down
GRMZM2G464037	0.000407548	0.000614927	-3.92284	down	GATA zinc finger domain containing protein
GRMZM2G034253	0.000407548	0.000614927	-3.92284	down	histidine kinase
GRMZM2G072058	0.000407548	0.000614927	-3.92284	down
GRMZM2G169636	0.000407548	0.000614927	-3.92284	down	nodulation-signaling pathway 1 protein
GRMZM2G179514	0.000407548	0.000614927	-3.92284	down
AC212187.4_FG001	0.000407548	0.000614927	-3.92284	down	zinc finger protein
GRMZM2G424289	0.000407548	0.000614927	-3.92284	down
GRMZM2G136386	0.000407548	0.000614927	-3.92284	down
GRMZM2G097286	0.000407548	0.000614927	-3.92284	down	cysteine proteinase EP-B 1 precursor
GRMZM2G081137	0.000407548	0.000614927	-3.92284	down
GRMZM2G157120	0.000407548	0.000614927	-3.92284	down	expressed protein
GRMZM2G080594	0.000407548	0.000614927	-3.92284	down	IQ calmodulin-binding and BAG domain containing protein
GRMZM2G475683	0	0	-3.85168	down	OsSAUR12 - Auxin-responsive SAUR gene family member
GRMZM2G430942	1.51865e-06	3.67007e-06	-3.85168	down	glycosyl hydrolase
GRMZM2G091278	1.69959e-05	3.50556e-05	-3.85168	down	DNA binding protein
GRMZM2G400156	0	0	-3.83543	down	OsSAUR33 - Auxin-responsive SAUR gene family member
GRMZM2G165726	8.00836e-10	2.65724e-09	-3.80863	down	expressed protein
GRMZM5G830868	0	0	-3.775	down
GRMZM2G031504	0	0	-3.74085	down
GRMZM2G126048	7.07457e-07	1.75353e-06	-3.73346	down
GRMZM2G319057	0	0	-3.66882	down	expressed protein
GRMZM2G165839	0	0	-3.65376	down	Cupin domain containing protein
GRMZM2G363229	0	0	-3.60945	down	MATE efflux family protein
GRMZM2G400965	3.29257e-05	6.56702e-05	-3.60786	down
GRMZM5G889859	0.000591361	0.000876763	-3.59379	down
GRMZM5G832466	5.35269e-10	1.79247e-09	-3.57072	down
GRMZM2G316275	0	0	-3.54826	down	OsSAUR36 - Auxin-responsive SAUR gene family member
GRMZM2G420812	5.0668e-07	1.30033e-06	-3.52659	down	OsSAUR31 - Auxin-responsive SAUR gene family member
GRMZM2G427807	0.000381823	0.000613796	-3.52659	down
GRMZM2G110369	0.000381823	0.000613796	-3.52659	down	oxidoreductase, 2OG-Fe oxygenase family protein
GRMZM2G039206	0.000381823	0.000613796	-3.52659	down
GRMZM2G105892	2.15827e-13	8.99281e-13	-3.47657	down	expressed protein
GRMZM2G051752	0	0	-3.44402	down	DUF581 domain containing protein
GRMZM2G136042	0	0	-3.41567	down	peroxidase precursor
GRMZM2G141999	0	0	-3.40468	down	hydrolase, alpha/beta fold family domain containing protein
GRMZM2G400169	9.62829e-07	2.35828e-06	-3.36404	down	expressed protein
GRMZM5G806469	6.33189e-05	0.000117108	-3.36404	down
GRMZM5G878607	0	0	-3.28877	down	NAD dependent epimerase/dehydratase family domain containing protein
GRMZM2G091683	0	0	-3.27733	down
GRMZM5G885045	1.46854e-05	3.09356e-05	-3.16899	down	RING-H2 finger protein
GRMZM2G124684	1.44329e-15	6.75087e-15	-3.16325	down	aspartic proteinase nepenthesin-2 precursor
GRMZM2G341302	0	0	-3.15148	down	lectin-like receptor kinase
GRMZM2G343854	0.000120822	0.000216287	-3.12022	down	expressed protein
GRMZM2G062811	0.000120822	0.000216287	-3.12022	down	glycosyl hydrolases family 16
GRMZM2G148064	1.65287e-09	5.33779e-09	-3.07146	down	POEI21 - Pollen Ole e I allergen and extensin family protein precursor
GRMZM2G396632	3.41845e-06	7.78141e-06	-3.03895	down	bZIP transcription factor domain containing protein
GRMZM2G058173	3.41845e-06	7.78141e-06	-3.03895	down	dehydrodolichyl diphosphate synthase
AC192263.2_FG003	7.43849e-15	3.37057e-14	-3.00931	down
GRMZM2G549568	0	0	-2.96754	down	expressed protein
GRMZM2G452807	0	0	-2.96506	down	expressed protein
GRMZM2G375733	4.00036e-12	1.55094e-11	-2.91123	down
GRMZM2G038931	0	0	-2.88529	down	expressed protein
GRMZM2G373859	0	0	-2.8764	down	GDU1
GRMZM2G158117	0	0	-2.8764	down	homeodomain-related
GRMZM5G803355	0.000228646	0.000381517	-2.8764	down	MYB family transcription factor
GRMZM2G163328	5.62078e-11	2.04264e-10	-2.80138	down	serine/threonine-protein kinase At1g1839 precursor
GRMZM2G082830	5.62078e-11	2.04264e-10	-2.80138	down	lectin-like receptor kinase
GRMZM2G051079	1.76375e-06	4.15169e-06	-2.79845	down	cyclin G-associated kinase
GRMZM2G076778	0	0	-2.75449	down	expressed protein
GRMZM2G454334	3.20755e-12	1.26042e-11	-2.74636	down	NB-ARC domain containing protein
GRMZM2G066291	0	0	-2.73596	down	expressed protein
GRMZM2G427073	0	0	-2.73483	down	dirigent
GRMZM2G413006	0	0	-2.71968	down	glycosyl hydrolases family 16
GRMZM2G413017	0	0	-2.71373	down
GRMZM2G005557	0	0	-2.6687	down	OsCML9 - Calmodulin-related calcium sensor protein
GRMZM5G810693	1.09621e-07	2.99342e-07	-2.65967	down
GRMZM2G019398	0	0	-2.65775	down	expansin precursor
GRMZM2G142345	2.73404e-12	1.07727e-11	-2.65127	down	pollen ankyrin
GRMZM2G046622	0.000428891	0.000644447	-2.63258	down	expressed protein
GRMZM2G360191	0.000428891	0.000644447	-2.63258	down	expressed protein
GRMZM2G342907	0	0	-2.62058	down	sulfate transporter
GRMZM2G333454	0	0	-2.60983	down	harpin-induced protein 1 domain containing protein
GRMZM2G102961	3.70386e-06	8.4047e-06	-2.59775	down
GRMZM2G145059	0	0	-2.55311	down	enzyme of the cupin superfamily protein
AC194103.3_FG004	4.24357e-07	1.09682e-06	-2.51812	down
GRMZM2G122187	0	0	-2.5146	down	ANTH domain containing protein
GRMZM2G169690	3.49054e-13	1.42571e-12	-2.49713	down	U-box
GRMZM2G349185	6.30656e-08	1.78604e-07	-2.48629	down	expressed protein
GRMZM2G172756	0	0	-2.42686	down
GRMZM2G148621	0	0	-2.42022	down	cyclin
GRMZM2G455124	6.40599e-14	2.7207e-13	-2.38876	down	transporter, major facilitator family
GRMZM2G391215	9.13366e-06	1.97081e-05	-2.38876	down
GRMZM2G037012	5.08285e-06	1.11163e-05	-2.35625	down	expressed protein
GRMZM2G074057	3.53503e-11	1.30427e-10	-2.3278	down
GRMZM2G447297	0.000239506	0.000395689	-2.29123	down
GRMZM2G070109	0	0	-2.26915	down	cytochrome P45
GRMZM2G151309	3.80156e-06	8.59947e-06	-2.26685	down	ZOS1-5 - C2H2 zinc finger protein
GRMZM5G875184	4.91373e-07	1.26328e-06	-2.26044	down
GRMZM2G137250	7.26525e-05	0.000132678	-2.22621	down
GRMZM2G180926	0	0	-2.21573	down	xylem cysteine proteinase 2 precursor
GRMZM2G180283	0	0	-2.20829	down	UDP-glucoronosyl and UDP-glucosyl transferase
GRMZM2G118490	6.32989e-09	1.93636e-08	-2.20121	down	expressed protein
GRMZM2G432060	0	0	-2.2	down	OsSAUR11 - Auxin-responsive SAUR gene family member
GRMZM2G120868	3.67013e-07	9.52001e-07	-2.1937	down
GRMZM2G349745	0	0	-2.15676	down	expressed protein
GRMZM2G372633	6.5374e-07	1.63154e-06	-2.09618	down	expressed protein
AC231755.1_FG010	0.000435483	0.000650309	-2.09618	down
GRMZM2G046290	0.000435483	0.000650309	-2.09618	down	ZOS1-4 - C2H2 zinc finger protein
GRMZM2G029827	0.000435483	0.000650309	-2.09618	down
AC234521.1_FG004	0	0	-2.08399	down	integral membrane protein
GRMZM2G119693	2.03431e-07	5.41238e-07	-2.07844	down	myb-like DNA-binding domain containing protein
GRMZM2G106177	2.02061e-14	8.98736e-14	-2.06367	down	ergosterol biosynthetic protein 28
GRMZM2G384884	0	0	-2.01195	down	cytochrome P45
