# Supplementary material for: A transposable element in a NAC gene is associated with drought tolerance in maize seedlings
Source: Nat Commun. 2015 Sep 21;6:8326. doi: 10.1038/ncomms9326 (PMC4595727; doi:10.1038/ncomms9326)
Supplement: Supplementary Data 5 — Genes up-regulated or down-regulated in the ZmUbi:ZmNAC111 transgenic maize after the 2h dehydration treatment. [file ncomms9326-s6.xlsx]

## Sheet: Up and Down-regulated genes
Supplementary Data 5. Genes up-regulated or down-regulated in the ZmUbi:ZmNAC111 transgenic maize after the 2h dehydration treatment.
Genes with an average fold change (FC) > 2.0 and a corrected-P < 0.001 are shown. The gene functional description is based on MaizeGDB.
Gene ID	P-value	Corrected P-value	FC	Regulation	Description
GRMZM2G149638	0	0	508.957	up
GRMZM2G420740	0	0	394.385	up
GRMZM5G807444	0	0	302.655	up
GRMZM5G867935	0	0	300.938	up
GRMZM5G801278	0	0	158.404	up
GRMZM2G048952	0	0	153.767	up	expressed protein
GRMZM2G396338	0	0	124.462	up
AC210669.3_FG001	0	0	114.949	up	glycosyl hydrolases family 16
GRMZM5G824626	0	0	109.565	up
GRMZM2G562473	0	0	105.492	up
GRMZM2G052134	0	0	74.3117	up
GRMZM5G805973	0	0	70.0628	up
GRMZM2G166870	0	0	54.879	up	vignain precursor
GRMZM2G390150	0	0	53.8994	up	expressed protein
GRMZM2G078465	0	0	51.5065	up	UDP-glucoronosyl and UDP-glucosyl transferase domain containing protein
GRMZM5G877321	0	0	48.27	up
AC194106.3_FG001	0	0	43.1064	up
GRMZM2G119150	0	0	39.4542	up	aminotransferase, classes I and II, domain containing protein
GRMZM2G372085	0	0	38.0964	up
AC212835.3_FG008	0	0	38.0122	up	protein kinase domain containing protein
GRMZM5G821944	8.49321e-14	4.27168e-13	34.6814	up
GRMZM5G809280	0	0	34.5779	up
GRMZM2G475282	4.44089e-16	2.32805e-15	34.0165	up
GRMZM5G828168	0	0	32.5203	up
GRMZM2G009212	0	0	31.1082	up
GRMZM2G396516	0	0	29.7744	up
GRMZM2G330698	1.26676e-13	6.2558e-13	27.8856	up	calcium-binding EF hand family protein
GRMZM2G109448	1.93754e-11	8.83233e-11	27.813	up	Core histone H2A/H2B/H3/H4 domain containing protein
GRMZM2G031062	4.44089e-16	2.32805e-15	27.29	up	acetyltransferase, GNAT family
GRMZM2G332390	3.11973e-13	1.51864e-12	26.9215	up	OsSAUR15 - Auxin-responsive SAUR gene family member
GRMZM2G043722	0	0	25.003	up
GRMZM2G312061	0	0	23.5704	up	cysteine proteinase inhibitor 8 precursor
GRMZM2G319998	7.34734e-12	3.40627e-11	23.5474	up
GRMZM2G506022	0	0	23.547	up
GRMZM2G396518	1.1545e-11	5.33418e-11	23.0653	up
GRMZM2G470524	0	0	22.723	up	cytokinin-O-glucosyltransferase 2
GRMZM2G087875	0	0	22.2035	up	cytochrome P45
GRMZM2G170734	1.11022e-16	5.88807e-16	21.9289	up	chlorophyllase-2, chloroplast precursor
GRMZM2G040186	4.48374e-11	2.02362e-10	21.6193	up
GRMZM2G421565	4.74811e-08	1.79271e-07	21.1131	up	nodulin
GRMZM5G833332	0	0	20.5666	up	expressed protein
GRMZM2G000423	0	0	19.3791	up	flavonol synthase/flavanone 3-hydroxylase
GRMZM5G844514	4.31948e-10	1.89918e-09	19.2091	up
GRMZM2G169149	4.31948e-10	1.89918e-09	19.2091	up	WRKY62
GRMZM2G323013	0	0	19.1962	up	zinc finger, C3HC4 type domain containing protein
GRMZM2G033179	5.89068e-08	2.21795e-07	19.1829	up
GRMZM2G519188	0	0	18.8342	up
GRMZM2G173257	1.07062e-09	4.58887e-09	18.2451	up
GRMZM5G868285	1.07062e-09	4.58887e-09	18.2451	up	CCT motif family protein
GRMZM2G467123	0	0	18.2011	up	nodulin
GRMZM5G850702	1.44107e-13	7.09089e-13	18.0061	up
AC185481.5_FG001	1.72042e-07	6.15467e-07	18.0061	up
GRMZM2G069892	1.93724e-07	6.87619e-07	17.8753	up
AC232238.2_FG005	1.81417e-07	6.47308e-07	17.3614	up	2Fe-2S iron-sulfur cluster binding domain containing protein
GRMZM2G338293	2.65639e-09	1.1005e-08	17.281	up	STE_MEK_ste7_MAP2K.3 - STE kinases include homologs to sterile 7
GRMZM2G420988	0	0	16.5678	up	mitochondrial carrier protein
AC186603.6_FG003	0	0	16.1568	up	cytochrome P45
AC194163.3_FG003	7.79716e-09	3.13496e-08	16.1402	up
GRMZM5G894801	1.13531e-08	4.47234e-08	15.7426	up
GRMZM2G081016	1.43857e-06	4.63538e-06	15.6524	up	expressed protein
GRMZM2G063717	1.64107e-08	6.39081e-08	15.3529	up	caleosin related protein
AC210777.4_FG004	2.04372e-06	6.37436e-06	15.2602	up
GRMZM2G359581	0	0	15.1175	up	cysteine proteinase inhibitor 8 precursor
GRMZM2G162156	2.58937e-08	9.94174e-08	14.8709	up
GRMZM2G061941	0	0	14.7371	up	VQ domain containing protein
GRMZM2G025680	4.08715e-08	1.55175e-07	14.3889	up	natural resistance-associated macrophage protein
AC195789.3_FG002	9.36429e-06	2.68141e-05	14.3889	up
GRMZM2G179702	9.36429e-06	2.68141e-05	14.3889	up
GRMZM5G826218	2.93665e-07	1.02896e-06	14.371	up
GRMZM2G059972	0	0	14.1015	up
GRMZM5G824755	1.45594e-10	6.46399e-10	14.0833	up
GRMZM2G090483	4.10782e-15	2.10487e-14	14.0833	up
GRMZM2G092758	8.25104e-06	2.37762e-05	13.6911	up
GRMZM2G099092	0	0	13.5342	up	beta-expansin precursor
GRMZM2G481201	1.01949e-07	3.69566e-07	13.4248	up	glycosyltransferase family protein 1
GRMZM2G393215	1.01949e-07	3.69566e-07	13.4248	up	protein kinase domain containing protein
GRMZM2G170857	1.01949e-07	3.69566e-07	13.4248	up	Cupin domain containing protein
GRMZM2G130738	1.01949e-07	3.69566e-07	13.4248	up	expressed protein
GRMZM2G019443	1.01949e-07	3.69566e-07	13.4248	up	AP2 domain containing protein
GRMZM2G070455	1.11338e-09	4.74229e-09	12.9065	up	aspartic proteinase nepenthesin-1 precursor
GRMZM2G384762	1.64836e-05	4.44014e-05	12.9065	up	deoxyribonuclease tatD
GRMZM2G110483	1.87689e-07	6.67938e-07	12.7821	up	pentatricopeptide
GRMZM2G460035	8.46456e-09	3.35384e-08	12.6272	up	expressed protein
GRMZM2G120016	0	0	12.6076	up	cis-zeatin O-glucosyltransferase
GRMZM2G486343	2.54742e-07	8.94881e-07	12.4608	up
GRMZM2G029270	2.54742e-07	8.94881e-07	12.4608	up	syntaxin
GRMZM2G441548	2.54742e-07	8.94881e-07	12.4608	up	hypothetical protein
GRMZM2G067587	4.15852e-05	0.000103056	12.4608	up	chloride transporter, chloride channel family
GRMZM2G443291	2.58187e-09	1.07289e-08	12.4162	up
GRMZM2G112799	0	0	12.3181	up	ZOS1-15 - C2H2 zinc finger protein
GRMZM2G134306	4.02969e-07	1.38349e-06	11.9787	up	ZOS6-5 - C2H2 zinc finger protein
GRMZM2G163240	8.32405e-09	3.31745e-08	11.7297	up	expressed protein
GRMZM2G416817	0	0	11.7136	up	lipase
GRMZM2G079965	6.37778e-07	2.13585e-06	11.4967	up	OsSCP38 - Putative Serine Carboxypeptidase homologue
GRMZM2G335826	6.37779e-07	2.13585e-06	11.4967	up	STE_MEKK_ste11_MAP3K.7 - STE kinases include homologs to sterile 7
GRMZM2G704112	6.37779e-07	2.13585e-06	11.4967	up
GRMZM5G882364	6.37779e-07	2.13585e-06	11.4967	up	heavy metal transport/detoxification protein
GRMZM2G024022	6.37779e-07	2.13585e-06	11.4967	up
GRMZM2G082830	0	0	11.4943	up	lectin-like receptor kinase
GRMZM2G134721	6.49477e-05	0.000153437	11.3374	up
GRMZM2G513765	6.49477e-05	0.000153437	11.3374	up
GRMZM2G075493	7.27494e-05	0.0001695	11.2066	up
GRMZM2G038174	6.26443e-07	2.12398e-06	11.1722	up
GRMZM5G896540	0	0	11.0419	up	lectin-like receptor kinase
GRMZM2G135722	0	0	10.5809	up	anthocyanidin 3-O-glucosyltransferase
GRMZM2G049716	0.000128016	0.000288407	10.5529	up
GRMZM2G179406	0.000128016	0.000288407	10.5529	up
GRMZM5G817801	0.000128016	0.000288407	10.5529	up
GRMZM2G400559	0.000128016	0.000288407	10.5528	up	WRKY82
GRMZM2G106116	0.000128016	0.000288407	10.5528	up
GRMZM5G869997	1.60033e-06	5.06091e-06	10.5327	up
GRMZM2G700891	1.60033e-06	5.06091e-06	10.5327	up
GRMZM5G804759	1.60033e-06	5.06091e-06	10.5327	up	phospholipase
AC215607.3_FG004	1.60033e-06	5.06091e-06	10.5327	up
AC231752.1_FG002	1.60033e-06	5.06091e-06	10.5327	up
GRMZM2G110840	0	0	10.4221	up
GRMZM2G477872	0	0	10.387	up	Plant PDR ABC transporter associated domain containing protein
AF546187.1_FG011	0	0	10.1651	up	cytochrome P45
GRMZM2G159841	0.000179384	0.000373854	10.1606	up
GRMZM5G812595	2.53739e-06	7.80909e-06	10.0506	up
GRMZM2G336767	4.35867e-09	1.78405e-08	10.0037	up
GRMZM2G391312	0	0	9.96443	up	ent-kaurene synthase, chloroplast precursor
GRMZM2G541395	2.95924e-06	8.98316e-06	9.88996	up
GRMZM2G093060	0.000251027	0.00050991	9.7683	up
GRMZM2G026184	0.000251027	0.00050991	9.7683	up
GRMZM2G364786	7.32401e-06	2.11496e-05	9.7683	up
GRMZM2G079376	0	0	9.63919	up	lectin-like receptor kinase
GRMZM2G105219	0	0	9.63754	up	transporter, monovalent cation:proton antiporter-2 family
AC177946.2_FG004	4.02593e-06	1.18774e-05	9.56861	up
GRMZM2G382350	4.02593e-06	1.18774e-05	9.56861	up	WRKY22
GRMZM2G123037	4.02593e-06	1.18774e-05	9.56861	up	cytochrome P45
GRMZM2G103272	4.2712e-06	1.25197e-05	9.50691	up
GRMZM2G347201	9.43832e-08	3.47687e-07	9.48301	up
GRMZM2G562569	0.000417659	0.000817348	9.44007	up
GRMZM2G064530	0	0	9.43206	up
GRMZM2G094375	0	0	9.38264	up	laccase precursor protein
GRMZM2G100067	4.29899e-07	1.46855e-06	9.37602	up	helicase
GRMZM2G138291	1.41079e-05	3.84582e-05	9.24526	up
GRMZM2G123394	0	0	9.13057	up	hs1
GRMZM2G143426	6.39246e-06	1.84988e-05	9.08659	up
GRMZM2G069932	6.39246e-06	1.84988e-05	9.08659	up	expressed protein
GRMZM2G022710	0	0	9.06633	up
GRMZM5G811624	3.10518e-12	1.44944e-11	8.98375	up
GRMZM2G121578	0.000489493	0.000920248	8.98375	up
GRMZM2G061893	0.000489493	0.000920248	8.98375	up
GRMZM2G146298	0.000489493	0.000920248	8.98375	up
GRMZM2G568749	0.000489493	0.000920248	8.98375	up
GRMZM2G403774	0.000489493	0.000920248	8.98375	up
GRMZM5G836308	0.000489493	0.000920248	8.98374	up	expressed protein
GRMZM2G531955	0.000489493	0.000920248	8.98374	up
GRMZM2G345262	9.12704e-07	3.0268e-06	8.91837	up
GRMZM2G161521	0	0	8.75867	up
GRMZM2G006973	0	0	8.72735	up	pollen ankyrin
GRMZM2G479539	1.01583e-05	2.82566e-05	8.60456	up	expressed protein
GRMZM5G877821	1.01583e-05	2.82566e-05	8.60456	up
AC190816.3_FG007	1.01583e-05	2.82566e-05	8.60456	up	expressed protein
GRMZM2G017027	1.01583e-05	2.82566e-05	8.60456	up
AC203324.3_FG006	1.01583e-05	2.82566e-05	8.60456	up
AC206247.3_FG011	1.01583e-05	2.82566e-05	8.60456	up
GRMZM2G143400	1.01583e-05	2.82566e-05	8.60456	up	MATE domain containing protein
GRMZM2G482154	1.01583e-05	2.82566e-05	8.60456	up
GRMZM2G375302	1.01583e-05	2.82566e-05	8.60456	up
GRMZM2G055037	0	0	8.58234	up	protein binding protein
GRMZM2G100096	1.28102e-11	5.89875e-11	8.54244	up
GRMZM2G029243	0	0	8.41887	up	glycosyl hydrolase, family 31
GRMZM2G320041	2.38438e-06	7.40298e-06	8.32995	up	pentatricopeptide
GRMZM5G888620	0	0	8.30628	up	anthocyanin 3-O-beta-glucosyltransferase
GRMZM2G454637	1.38399e-05	3.78031e-05	8.28321	up	OsFtsH4 FtsH protease, homologue of AtFtsH4
GRMZM2G467902	0	0	8.25762	up	oxidoreductase, aldo/keto reductase family protein
GRMZM2G416965	0	0	8.19919	up	nodulin MtN3 family protein
GRMZM5G803198	1.61567e-05	4.36072e-05	8.12254	up
GRMZM2G386091	2.03832e-05	5.44752e-05	7.88152	up
GRMZM5G899825	2.03832e-05	5.44752e-05	7.88152	up
GRMZM2G008789	4.39653e-07	1.49812e-06	7.73352	up
AC185512.3_FG001	2.57218e-05	6.54084e-05	7.64051	up
GRMZM2G149474	2.57218e-05	6.54084e-05	7.64051	up	exo7 exocyst complex subunit
GRMZM2G546118	2.57218e-05	6.54084e-05	7.64051	up
GRMZM2G046430	2.57218e-05	6.54084e-05	7.64051	up
GRMZM2G072028	2.57218e-05	6.54084e-05	7.64051	up	expressed protein
GRMZM2G064969	2.57218e-05	6.54084e-05	7.64051	up	transferase family protein
GRMZM2G361511	2.57218e-05	6.54084e-05	7.64051	up
GRMZM2G096403	2.57218e-05	6.54084e-05	7.64051	up	expressed protein
GRMZM2G174621	2.57218e-05	6.54084e-05	7.64051	up	NADPH-dependent FMN reductase domain containing protein
GRMZM2G700192	2.57218e-05	6.54084e-05	7.64051	up
GRMZM2G390729	2.57218e-05	6.54084e-05	7.64051	up	RNA recognition motif containing protein
GRMZM2G100750	2.57218e-05	6.54084e-05	7.64051	up	DUF567 domain containing protein
GRMZM2G104634	2.57218e-05	6.54084e-05	7.64051	up
GRMZM2G139886	2.57219e-05	6.54084e-05	7.64051	up	expressed protein
GRMZM2G157364	0	0	7.62034	up	Cupin domain containing protein
GRMZM2G073462	8.30638e-10	3.58278e-09	7.52136	up
GRMZM5G807287	0	0	7.41994	up
GRMZM2G377562	4.54275e-10	1.99092e-09	7.41464	up
AC212351.4_FG001	5.49308e-09	2.22829e-08	7.41464	up
GRMZM2G103668	1.04233e-05	2.88759e-05	7.41464	up	CHIT14 - Chitinase family protein precursor
GRMZM2G023552	6.70428e-08	2.51734e-07	7.41464	up
GRMZM2G107877	0	0	7.27199	up
GRMZM2G374302	0	0	7.18753	up	pyridoxal-dependent decarboxylase protein
GRMZM2G406401	4.09926e-05	0.000101772	7.15849	up
GRMZM2G168976	4.09926e-05	0.000101772	7.15849	up	short-chain dehydrogenase/reductase
GRMZM5G873030	0.000185016	0.000384416	7.15312	up
GRMZM2G149700	0	0	7.14004	up
GRMZM2G063126	1.94659e-05	5.22283e-05	7.02236	up	2Fe-2S iron-sulfur cluster binding domain containing protein
GRMZM2G030436	0	0	6.91829	up	transferase family protein
GRMZM2G176430	0	0	6.81945	up	citrate transporter
GRMZM2G434557	0	0	6.7902	up	integral membrane protein
GRMZM2G067485	0	0	6.74216	up	BBTI13 - Bowman-Birk type bran trypsin inhibitor precursor
GRMZM5G885544	6.54048e-05	0.000153437	6.67646	up
GRMZM2G112934	6.54048e-05	0.000153437	6.67646	up
GRMZM2G013093	6.54048e-05	0.000153437	6.67646	up
AC201743.3_FG001	6.54048e-05	0.000153437	6.67646	up
GRMZM2G135862	6.54048e-05	0.000153437	6.67646	up	verticillium wilt disease resistance protein
GRMZM2G099324	6.54048e-05	0.000153437	6.67646	up	S-locus-like receptor protein kinase
GRMZM2G080936	5.16981e-09	2.10342e-08	6.63009	up
GRMZM2G010091	3.61749e-05	9.03048e-05	6.63009	up	OsWAK73 - OsWAK receptor-like protein kinase
GRMZM2G089750	3.61749e-05	9.03048e-05	6.63009	up
AC188724.3_FG006	4.21496e-07	1.44346e-06	6.63008	up
GRMZM2G002304	1.64622e-09	6.96832e-09	6.59355	up	tropinone reductase 2
GRMZM5G804511	3.55271e-15	1.8273e-14	6.44702	up
GRMZM2G001355	3.55271e-15	1.8273e-14	6.44702	up
GRMZM2G100965	4.92193e-05	0.000120875	6.43395	up
GRMZM2G009045	0	0	6.41865	up	phosphate carrier protein, mitochondrial precursor
GRMZM2G010338	0	0	6.4162	up	SPRY-domain containing protein
GRMZM2G354772	0	0	6.34863	up
GRMZM2G430623	1.71386e-08	6.65524e-08	6.23781	up	expressed protein
GRMZM2G069796	6.68776e-05	0.000156622	6.23781	up
GRMZM2G019619	0	0	6.16467	up	glycosyl hydrolases family 17
AC204382.3_FG007	1.27513e-06	4.13809e-06	6.15063	up
GRMZM2G476965	7.0281e-10	3.05073e-09	6.00244	up
GRMZM2G304712	0	0	5.92133	up	limonoid UDP-glucosyltransferase
GRMZM2G166603	0	0	5.86319	up	oryzain beta chain precursor
GRMZM2G075430	0	0	5.84554	up
GRMZM2G009330	0.000122956	0.000279316	5.84553	up
GRMZM2G143187	2.56101e-06	7.80909e-06	5.84553	up	transporter family protein
GRMZM2G035194	2.56101e-06	7.80909e-06	5.84553	up
GRMZM2G130594	2.56101e-06	7.80909e-06	5.84553	up
GRMZM5G856981	3.80959e-07	1.31455e-06	5.84192	up
GRMZM2G054969	0	0	5.79567	up	lactose permease-related
GRMZM5G871779	0.000159478	0.000349989	5.76061	up
GRMZM5G861307	3.12235e-06	9.45724e-06	5.75836	up
GRMZM2G074684	0.000167162	0.000349989	5.71241	up
AC205142.3_FG004	0.000167162	0.000349989	5.71241	up
GRMZM2G027683	0.000167162	0.000349989	5.71241	up	expressed protein
GRMZM2G154558	0.000167162	0.000349989	5.71241	up	UDP-glucoronosyl and UDP-glucosyl transferase
GRMZM2G551875	0.000167162	0.000349989	5.71241	up
GRMZM2G092143	0.000167162	0.000349989	5.71241	up
GRMZM5G809752	0.000167162	0.000349989	5.71241	up
GRMZM2G516457	0.000167162	0.000349989	5.71241	up
GRMZM5G818068	0.000167162	0.000349989	5.71241	up	UDP-glucoronosyl and UDP-glucosyl transferase domain containing protein
GRMZM2G178351	0.000167162	0.000349989	5.71241	up	cytochrome P45
GRMZM2G300949	0.000167162	0.000349989	5.71241	up
GRMZM2G113238	0.000167162	0.000349989	5.71241	up	GDSL-like lipase/acylhydrolase
GRMZM2G097030	0.000167162	0.000349989	5.71241	up	cytokinin-N-glucosyltransferase 1
GRMZM2G146315	0.000167162	0.000349989	5.71241	up	cyclin-dependent kinase G-1
GRMZM2G151944	0.000167162	0.000349989	5.71241	up
GRMZM5G810731	0.000167162	0.000349989	5.71241	up
GRMZM2G452541	0.000167162	0.000349989	5.71241	up
GRMZM2G336718	0.000167162	0.000349989	5.71241	up	agenet domain containing protein
GRMZM2G410191	0.000167162	0.000349989	5.71241	up	tyrosine protein kinase domain containing protein
GRMZM2G302327	0.000167163	0.000349989	5.71241	up
GRMZM2G143274	0.000167163	0.000349989	5.71241	up	MYB family transcription factor
GRMZM2G084486	0	0	5.70117	up	potassium transporter
GRMZM2G001648	0	0	5.69609	up
GRMZM2G454449	0	0	5.67334	up	MYB family transcription factor
GRMZM2G349475	2.54207e-06	7.80909e-06	5.62454	up
AC219097.3_FG002	0	0	5.55133	up
GRMZM2G336766	0	0	5.54994	up	bZIP transcription factor domain containing protein
GRMZM2G056500	0	0	5.53334	up
GRMZM2G376061	0	0	5.52681	up	ZOS1-15 - C2H2 zinc finger protein
GRMZM5G878791	0.000224731	0.000461308	5.45325	up
GRMZM2G166857	0.000224731	0.000461308	5.45325	up	laccase-15 precursor
GRMZM2G405706	0.000224731	0.000461308	5.45325	up
GRMZM5G820632	5.02988e-06	1.46804e-05	5.41721	up
GRMZM2G021277	0	0	5.38664	up	decarboxylase
GRMZM2G032856	0	0	5.38285	up	glutathione S-transferase
GRMZM5G855076	0	0	5.33744	up
GRMZM2G411668	1.84619e-12	8.70712e-12	5.3225	up	serine/threonine-protein kinase receptor precursor
GRMZM5G868816	0	0	5.27871	up
GRMZM2G471089	3.2383e-07	1.12597e-06	5.25712	up	OsMADS3 - MADS-box family gene with MIKCc type-box
GRMZM2G023122	0.000267854	0.000539268	5.23038	up
GRMZM2G067702	1.23358e-08	4.84546e-08	5.22981	up	MYB family transcription factor
GRMZM2G107771	5.21521e-10	2.27831e-09	5.19174	up	OsFBK8 - F-box domain and kelch repeat containing protein
GRMZM2G120475	1.11853e-05	3.07369e-05	5.19174	up
GRMZM2G306094	0	0	5.19113	up	exonuclease
GRMZM2G327099	2.13619e-11	9.70543e-11	5.17305	up	tRNA-specific adenosine deaminase 1
GRMZM2G132875	0	0	5.16105	up	oxidoreductase, aldo/keto reductase family protein
GRMZM2G376905	0	0	5.09367	up	oryzain alpha chain precursor
GRMZM2G091891	1.55509e-12	7.38532e-12	5.06098	up	ureide permease
GRMZM2G010755	0.000408172	0.000814384	5.06098	up
GRMZM2G377862	0.000408172	0.000814384	5.06098	up	expressed protein
GRMZM2G065617	0.000408172	0.000814384	5.06098	up	UDP-glucoronosyl/UDP-glucosyl transferase
GRMZM2G146163	0.000408172	0.000814384	5.06098	up	heat shock protein DnaJ
GRMZM2G130440	0	0	5.04892	up	aldehyde dehydrogenase
GRMZM2G127379	0	0	5.02374	up	no apical meristem protein
GRMZM2G332562	0	0	5.01463	up	amino acid transporter
GRMZM2G471388	8.37294e-11	3.76644e-10	5.00702	up
GRMZM2G013016	0	0	4.9956	up	gibberellin response modulator protein
GRMZM2G124138	0	0	4.99216	up
GRMZM2G007157	0	0	4.99122	up	lecithine cholesterol acyltransferase
GRMZM2G374213	0	0	4.98743	up	glyoxalase family protein
GRMZM2G140989	0	0	4.95684	up	expressed protein
AC196110.4_FG004	0	0	4.94495	up
GRMZM2G174562	0	0	4.91627	up	BBTI13 - Bowman-Birk type bran trypsin inhibitor precursor
GRMZM2G125131	3.15636e-13	1.53101e-12	4.9162	up
GRMZM5G857605	4.71095e-07	1.60125e-06	4.86591	up
GRMZM2G003769	0	0	4.86484	up	peroxisomal biogenesis factor 11
GRMZM5G846405	0	0	4.83116	up	expressed protein
GRMZM2G340656	0	0	4.78576	up	uncharacterized glycosyltransferase
GRMZM2G088469	0	0	4.75601	up	expressed protein
GRMZM5G892504	0.000429962	0.000817348	4.74836	up
GRMZM2G010160	0.000429962	0.000817348	4.74836	up
GRMZM2G131629	0.000429962	0.000817348	4.74836	up	protein kinase domain containing protein
GRMZM2G162994	0.000429962	0.000817348	4.74836	up
GRMZM2G065290	0.000429962	0.000817348	4.74836	up	WRKY116
GRMZM2G342217	0.000429962	0.000817348	4.74836	up	gibberellin response modulator protein
GRMZM2G453058	0.000429962	0.000817348	4.74836	up
AC225128.2_FG001	0.000429962	0.000817348	4.74836	up
GRMZM2G439281	0.000429962	0.000817348	4.74836	up
AC195864.3_FG017	0.000429962	0.000817348	4.74836	up	pentatricopeptide
GRMZM2G172264	0.000429962	0.000817348	4.74836	up	No apical meristem protein
GRMZM2G355098	0.000429962	0.000817348	4.74836	up	jacalin-like lectin domain containing protein
GRMZM2G033401	0.000429962	0.000817348	4.74836	up
GRMZM2G164281	0.000429962	0.000817348	4.74836	up
GRMZM2G104489	0.000429962	0.000817348	4.74836	up
GRMZM2G180454	0.000429962	0.000817348	4.74836	up
GRMZM2G030009	0.000429962	0.000817348	4.74836	up	expressed protein
GRMZM2G021388	0	0	4.74225	up	decarboxylase
GRMZM2G014038	1.44329e-15	7.53718e-15	4.74002	up
GRMZM2G055107	0	0	4.67123	up	expressed protein
GRMZM2G322950	0	0	4.65644	up	VQ domain containing protein
GRMZM2G127418	0	0	4.62948	up	O-methyltransferase
GRMZM2G157153	0	0	4.62163	up	DUF1645 domain containing protein
GRMZM2G300424	7.28863e-08	2.71432e-07	4.5995	up
GRMZM2G407631	4.73945e-05	0.000116815	4.53794	up
GRMZM2G134264	0	0	4.49396	up
GRMZM2G489119	0	0	4.47713	up
GRMZM2G103556	3.17835e-06	9.54207e-06	4.47256	up
GRMZM2G500954	3.17836e-06	9.54207e-06	4.47256	up
GRMZM2G393983	3.17836e-06	9.54207e-06	4.47256	up
GRMZM5G869110	1.07862e-09	4.60866e-09	4.38851	up
GRMZM2G133718	0	0	4.37625	up	OsSCP1 - Putative Serine Carboxypeptidase homologue
GRMZM2G035726	0	0	4.33635	up	oryzain beta chain precursor
GRMZM2G175874	0	0	4.30348	up	TKL_IRAK_DUF26-lh.9 - DUF26 kinases have homology to DUF26 containing loci
GRMZM2G113800	0	0	4.29324	up	purine permease
GRMZM2G353834	4.9849e-14	2.53523e-13	4.27643	up
AC203311.3_FG005	8.36555e-05	0.000192931	4.27643	up
GRMZM2G086022	8.36555e-05	0.000192931	4.27643	up
GRMZM2G445338	8.36555e-05	0.000192931	4.27643	up	expressed protein
GRMZM2G054046	0	0	4.27642	up	plant-specific domain TIGR1627 family protein
GRMZM2G397261	0	0	4.22839	up	expressed protein
GRMZM2G042814	8.57092e-14	4.29491e-13	4.2051	up
GRMZM2G098890	0	0	4.19192	up	UDP-glucoronosyl and UDP-glucosyl transferase domain containing protein
GRMZM2G042789	0	0	4.16899	up	expressed protein
GRMZM2G103785	0	0	4.08589	up	fringe-related protein
GRMZM2G099049	0	0	4.07814	up	auxin-repressed protein
GRMZM5G852302	1.7488e-08	6.77165e-08	4.07526	up
GRMZM2G072612	0	0	4.04833	up	expressed protein
GRMZM5G847669	6.72884e-12	3.13017e-11	4.03502	up	BBTI13 - Bowman-Birk type bran trypsin inhibitor precursor
GRMZM2G017944	1.49206e-08	5.8439e-08	4.02783	up
GRMZM2G001672	4.31211e-13	2.07682e-12	3.99113	up
GRMZM2G362693	6.77948e-10	2.95221e-09	3.98222	up	glutaredoxin
GRMZM2G382900	0	0	3.97273	up
GRMZM2G110878	0	0	3.94776	up	tetratricopeptide repeat containing protein
GRMZM2G034534	0	0	3.90987	up	lecithin:cholesterol acyltransferase
GRMZM5G815098	0	0	3.89642	up	BBTI13 - Bowman-Birk type bran trypsin inhibitor precursor
GRMZM2G161274	0	0	3.88142	up
GRMZM2G178209	0	0	3.87355	up	flavonol-3-O-glycoside-7-O-glucosyltransferase 1
GRMZM2G170013	0	0	3.81902	up	oxidoreductase, short chain dehydrogenase/reductase family domain containing protein
GRMZM2G037334	1.54765e-13	7.58794e-13	3.81877	up	remorin C-terminal domain containing protein
GRMZM2G014988	1.61759e-13	7.90244e-13	3.81333	up
GRMZM2G145069	0	0	3.795	up	glutathione S-transferase
GRMZM2G078633	0	0	3.78906	up
GRMZM2G151177	0	0	3.78608	up
GRMZM2G058832	2.21366e-05	5.88151e-05	3.78608	up
GRMZM2G385564	0.00025606	0.000516286	3.75339	up
GRMZM2G406454	0.00025606	0.000516286	3.75339	up
GRMZM5G820163	0	0	3.73042	up	lectin-like receptor kinase
GRMZM5G882821	0	0	3.6867	up	triacylglycerol Lipase
GRMZM2G027385	0	0	3.65037	up	beta-galactosidase precursor
GRMZM2G003711	3.37715e-06	1.00944e-05	3.64878	up
GRMZM5G875488	0	0	3.64672	up
GRMZM5G823762	2.98733e-05	7.55422e-05	3.63035	up
GRMZM2G032028	0	0	3.62926	up	expressed protein
GRMZM2G073465	0	0	3.6188	up	oryzain beta chain precursor
GRMZM2G175141	0	0	3.61604	up
GRMZM2G153326	0.000495867	0.000930945	3.59839	up
GRMZM2G500285	0	0	3.59606	up
GRMZM2G167364	3.81171e-05	9.49791e-05	3.58994	up
GRMZM2G037614	0	0	3.58752	up	transketolase
GRMZM2G472376	0	0	3.57298	up	AMP-binding enzyme
GRMZM2G139175	0	0	3.52942	up	expressed protein
GRMZM2G520211	0	0	3.51989	up
GRMZM2G081057	4.77283e-05	0.000117425	3.50822	up
GRMZM2G091980	0	0	3.49187	up	expressed protein
GRMZM2G062244	9.69018e-09	3.82832e-08	3.49187	up	homeobox domain containing protein
GRMZM2G023786	1.97375e-06	6.18442e-06	3.49187	up	heat shock protein DnaJ
GRMZM2G082696	4.99181e-05	0.000122152	3.49187	up	F-box-like/WD repeat-containing protein TBL1XR1-A
GRMZM5G805609	0	0	3.48442	up	glycosyl hydrolases family 17
GRMZM5G842877	0	0	3.45305	up
GRMZM5G820733	0	0	3.4372	up
GRMZM2G122431	0	0	3.41913	up	CESA1 - cellulose synthase
GRMZM2G083058	0	0	3.41687	up	membrane protein
GRMZM2G181135	0	0	3.39749	up	alliin lyase precursor
GRMZM2G304700	0	0	3.39081	up	sulfate transporter
GRMZM2G030138	0	0	3.37704	up	GTP binding protein
GRMZM2G701746	0	0	3.37419	up
GRMZM2G179528	0	0	3.35395	up	OsSCP46 - Putative Serine Carboxypeptidase homologue
GRMZM2G004856	0	0	3.35004	up	glycosyl hydrolase family 1 protein
GRMZM2G079456	8.52581e-05	0.000195964	3.29573	up
GRMZM2G480106	0	0	3.28941	up	zinc finger, C3HC4 type domain containing protein
AC233785.2_FG005	0	0	3.28541	up	expressed protein
GRMZM2G054304	0.000253975	0.000513602	3.26771	up
GRMZM2G017730	0.000253975	0.000513602	3.26771	up	ATTIC11/TIC11
GRMZM2G301087	0.000253975	0.000513602	3.26771	up
GRMZM2G091839	0	0	3.26679	up	expressed protein
GRMZM2G081583	0	0	3.25914	up	beta-galactosidase precursor
GRMZM2G144782	0	0	3.24563	up	RING finger and CHY zinc finger domain-containing protein 1
GRMZM5G865508	1.37381e-10	6.1193e-10	3.20658	up	OsFBO4 - F-box and other domain containing protein
GRMZM2G066743	7.93062e-05	0.000183834	3.20329	up
GRMZM5G838804	0	0	3.18383	up
GRMZM2G427194	0	0	3.15304	up
GRMZM2G166370	0	0	3.12648	up
GRMZM2G343149	1.87716e-09	7.92127e-09	3.0996	up	heat shock protein DnaJ
GRMZM2G063703	0	0	3.09407	up
GRMZM2G348584	3.21139e-10	1.42114e-09	3.0877	up
GRMZM5G888204	0	0	3.07794	up
GRMZM2G469673	6.3469e-05	0.000153437	3.05601	up	argonaute
GRMZM2G096876	5.34017e-14	2.70582e-13	3.04239	up
GRMZM5G898740	0	0	2.95865	up	rhythmically expressed gene 2 protein
GRMZM2G054252	0	0	2.94781	up	no apical meristem protein
GRMZM2G088053	0	0	2.93149	up	integral membrane protein DUF6 containing protein
AC148152.3_FG005	0	0	2.92888	up	1-aminocyclopropane-1-carboxylate oxidase homolog 4
GRMZM2G179462	0	0	2.92598	up	OsRCI2-5 - Putative low temperature and salt responsive protein
GRMZM2G093554	0	0	2.92382	up	Cupin domain containing protein
GRMZM2G455290	3.43734e-06	1.02518e-05	2.91756	up
GRMZM2G047577	0	0	2.90682	up	expressed protein
GRMZM5G839786	0	0	2.89669	up
AC204641.5_FG001	4.25539e-08	1.61114e-07	2.88166	up	OsFBK15 - F-box domain and kelch repeat containing protein
GRMZM2G575361	0.000106676	0.00024355	2.88166	up
GRMZM5G826644	1.66533e-15	8.66355e-15	2.88124	up
GRMZM5G837481	0	0	2.8744	up
GRMZM2G103137	0	0	2.85651	up	serine esterase family protein
GRMZM2G479906	0	0	2.8302	up	pleiotropic drug resistance protein
GRMZM2G174449	3.52689e-07	1.22009e-06	2.80539	up	plant protein of unknown function domain containing protein
GRMZM2G053588	3.52689e-07	1.22009e-06	2.80539	up	expressed protein
GRMZM2G147430	0	0	2.79239	up	uridine kinase
GRMZM2G393988	6.04058e-05	0.000147023	2.78577	up
GRMZM2G122846	2.8247e-09	1.16316e-08	2.77864	up	bZIP transcription factor domain containing protein
GRMZM2G145440	0	0	2.77758	up	BRASSINOSTEROID INSENSITIVE 1-associated receptor kinase 1 precursor
GRMZM2G159926	0	0	2.77291	up	AT hook motif domain containing protein
AC190772.4_FG011	2.10942e-15	1.09321e-14	2.72693	up	Cupin domain containing protein
GRMZM2G070571	0	0	2.72212	up	oryzain alpha chain precursor
GRMZM5G860214	0	0	2.70732	up	RING-H2 finger protein
GRMZM2G016173	0.000409881	0.000814384	2.70732	up
GRMZM2G456158	1.30734e-06	4.23257e-06	2.70732	up
AC231755.1_FG010	1.50602e-05	4.07283e-05	2.70732	up
GRMZM2G363554	0	0	2.68829	up	UDP-glucoronosyl and UDP-glucosyl transferase domain containing protein
GRMZM5G826899	0	0	2.67117	up
GRMZM2G106560	0	0	2.66373	up	WRKY72
GRMZM2G080111	2.5745e-12	1.20586e-11	2.65828	up	bZIP transcription factor domain containing protein
GRMZM2G080247	0	0	2.65234	up	OsWAK24 - OsWAK receptor-like protein kinase
GRMZM2G143046	0	0	2.65128	up	MYB family transcription factor
GRMZM2G311347	0	0	2.64224	up	expressed protein
GRMZM2G160354	0	0	2.6391	up	expressed protein
GRMZM2G157168	0	0	2.62556	up	amino acid transporter
GRMZM2G114945	0	0	2.60849	up
GRMZM2G071087	0	0	2.59765	up	expressed protein
GRMZM2G119203	4.84771e-06	1.4179e-05	2.59524	up
GRMZM2G153536	0	0	2.57957	up	aminotransferase domain containing protein
GRMZM2G050085	0	0	2.55235	up	PB1 domain containing protein
GRMZM2G169380	0	0	2.55041	up
GRMZM2G050131	0	0	2.5432	up
GRMZM2G419672	0.000151393	0.000336073	2.53681	up
GRMZM5G803072	0	0	2.53337	up
GRMZM2G078024	3.09366e-07	1.07843e-06	2.53297	up	transmembrane amino acid transporter protein
GRMZM2G090962	0	0	2.53124	up
GRMZM2G171539	0	0	2.52383	up
GRMZM2G700208	0	0	2.51673	up	GDSL-like lipase/acylhydrolase
GRMZM2G004521	0	0	2.51596	up	OsFBK15 - F-box domain and kelch repeat containing protein
GRMZM2G054383	0	0	2.51346	up
GRMZM2G161800	7.86796e-08	2.91414e-07	2.51118	up	cyclic nucleotide-gated ion channel
GRMZM2G469175	0	0	2.50662	up	lectin-like receptor kinase
GRMZM2G098182	0	0	2.49879	up	expressed protein
GRMZM2G145518	0	0	2.49702	up	CHIT4 - Chitinase family protein precursor
GRMZM2G041699	0	0	2.49677	up	cytokinin-O-glucosyltransferase 2
GRMZM2G169580	0	0	2.49528	up	expressed protein
GRMZM2G467134	0	0	2.48861	up	expressed protein
GRMZM2G159587	0	0	2.48029	up	erythronate-4-phosphate dehydrogenase domain containing protein
GRMZM2G084168	0	0	2.47163	up
GRMZM2G123550	0	0	2.46384	up	CCT motif family protein
GRMZM5G873765	1.99428e-06	6.23441e-06	2.46215	up
GRMZM2G110192	0	0	2.45385	up	9-cis-epoxycarotenoid dioxygenase 1, chloroplast precursor
GRMZM2G384884	0	0	2.4188	up	cytochrome P45
GRMZM2G147301	2.54434e-06	7.80909e-06	2.41311	up
GRMZM2G449941	3.15873e-06	9.54207e-06	2.3935	up
GRMZM2G019626	1.29566e-05	3.54614e-05	2.37108	up	expressed protein
GRMZM2G362298	0	0	2.36017	up	transferase family domain containing protein
GRMZM2G100583	0	0	2.32296	up	no apical meristem protein
GRMZM2G103475	4.12873e-06	1.21282e-05	2.31504	up	pentatricopeptide
GRMZM2G448927	0	0	2.31504	up	acetyltransferase type B catalytic subunit
GRMZM2G140082	0	0	2.31307	up	protein kinase domain containing protein
GRMZM2G036063	0	0	2.30524	up	LTPL5 - Protease inhibitor/seed storage/LTP family protein precursor
GRMZM2G034188	5.92931e-06	1.72317e-05	2.30137	up	expressed protein
GRMZM2G137964	1.32003e-06	4.26351e-06	2.27146	up
GRMZM2G136567	0	0	2.26889	up	auxin-induced protein 5NG4
GRMZM2G526706	1.11022e-16	5.88807e-16	2.26363	up
GRMZM2G107956	0	0	2.259	up	expressed protein
GRMZM2G145461	0	0	2.25874	up	CHIT4 - Chitinase family protein precursor
GRMZM5G804251	3.16539e-05	7.98967e-05	2.2424	up
GRMZM2G467893	0	0	2.23726	up	nodulin family protein
GRMZM2G134073	0	0	2.22858	up	No apical meristem protein
GRMZM2G041959	0	0	2.22224	up	OsFBK1 - F-box domain and kelch repeat containing protein
GRMZM2G327234	0	0	2.21465	up	potassium transporter
GRMZM2G089698	0	0	2.20083	up	transferase family protein
GRMZM2G562670	0	0	2.18744	up
GRMZM2G456840	1.9631e-12	9.22655e-12	2.18424	up
GRMZM2G172230	0	0	2.16615	up	ERD1 protein, chloroplast precursor
GRMZM2G086573	0	0	2.16449	up	AP2-like ethylene-responsive transcription factor AINTEGUMENTA
GRMZM2G033644	0	0	2.16199	up	2-oxo acid dehydrogenases acyltransferase domain containing protein
GRMZM2G019926	0	0	2.15798	up
GRMZM2G110895	3.45143e-05	8.67953e-05	2.14334	up
GRMZM2G131099	0	0	2.14273	up	expressed protein
GRMZM2G007848	0	0	2.12283	up	CGMC_MAPKCMGC_2.6 - CGMC includes CDA, MAPK, GSK3, and CLKC kinases
GRMZM2G405064	0	0	2.116	up	CAPIP1
GRMZM2G074781	0	0	2.11312	up	alpha-amylase precursor
GRMZM2G018757	1.76525e-14	9.01139e-14	2.09889	up	PPR repeat domain containing protein
GRMZM2G162359	0	0	2.09162	up	glycosyl hydrolase
GRMZM2G305415	0	0	2.08919	up
GRMZM2G463167	0	0	2.08298	up	expressed protein
GRMZM5G821411	1.08602e-06	3.56687e-06	2.07968	up	glycosyl hydrolase family 47 domain contain protein
GRMZM2G092146	1.08602e-06	3.56687e-06	2.07968	up	expressed protein
GRMZM2G145446	0	0	2.06355	up	ABC transporter, ATP-binding protein
GRMZM5G859301	1.77812e-08	6.86568e-08	2.05603	up
GRMZM5G870763	0	0	2.05067	up
GRMZM2G125072	0	0	2.0404	up	expressed protein
GRMZM2G031177	0	0	2.04027	up	MATE efflux family protein
GRMZM2G008607	0	0	2.03925	up	expressed protein
GRMZM2G567838	0	0	2.03173	up
GRMZM2G134903	0	0	2.02799	up	exonuclease
GRMZM5G853854	0	0	2.02793	up	hydroxyacid oxidase 1
GRMZM2G088235	0	0	2.02621	up	urease accessory protein F
AC195596.3_FG005	1.07337e-05	2.95562e-05	2.02425	up
GRMZM2G034727	0	0	2.02054	up
GRMZM2G344498	0	0	2.01157	up
GRMZM2G425427	1.27199e-10	5.68435e-10	2.00994	up	MYB family transcription factor
GRMZM2G096683	0	0	2.00874	up	transporter family protein
GRMZM2G121753	3.33067e-16	1.75957e-15	2.00393	up	MYB family transcription factor
GRMZM2G059042	0	0	2.00164	up	U-box domain containing protein
GRMZM2G353444	0	0	-2464.21	down	phospholipase
AC195347.4_FG004	0	0	-778.767	down	expressed protein
GRMZM2G054803	0	0	-707.074	down	dehydrodolichyl diphosphate synthase
GRMZM2G306104	0	0	-480.914	down	enzyme of the cupin superfamily protein
GRMZM2G034821	0	0	-437.825	down
GRMZM2G150089	0	0	-378.617	down
GRMZM2G328171	0	0	-369.538	down	glycosyl hydrolase
AC202396.4_FG010	0	0	-250.033	down	No apical meristem protein
GRMZM2G156514	0	0	-215.881	down
GRMZM2G447967	0	0	-211.434	down
GRMZM2G105187	0	0	-192.149	down
GRMZM2G412850	0	0	-185.928	down
GRMZM5G887940	0	0	-163.737	down
GRMZM2G393399	0	0	-154.762	down
GRMZM2G419641	0	0	-151.082	down
GRMZM5G871576	0	0	-146.485	down
GRMZM2G539019	0	0	-142.997	down
GRMZM5G883903	0	0	-141.904	down
GRMZM5G835863	0	0	-138.332	down
GRMZM2G063344	0	0	-138.299	down
GRMZM2G113415	0	0	-137.67	down	RNA recognition motif containing protein
GRMZM2G492334	0	0	-135.62	down
GRMZM2G060942	0	0	-120.961	down
GRMZM2G122807	0	0	-120.876	down
AC209987.4_FG010	0	0	-116.777	down	early nodulin 2 precursor
GRMZM5G856465	0	0	-107.477	down
GRMZM5G882667	0	0	-103.899	down
GRMZM2G064758	0	0	-99.5818	down
GRMZM5G853401	0	0	-93.3019	down
GRMZM2G125889	0	0	-89.0059	down
GRMZM2G094723	0	0	-87.7017	down
GRMZM5G803852	0	0	-87.7017	down
GRMZM2G338696	0	0	-87.7017	down	cytochrome c oxidase subunit 5B, mitochondrial precursor
GRMZM5G870028	0	0	-86.871	down
GRMZM2G163560	0	0	-86.6385	down
GRMZM2G321550	0	0	-86.4729	down
AC184787.2_FG002	0	0	-84.4675	down
GRMZM2G424599	0	0	-82.1721	down
AC196156.3_FG003	0	0	-81.3623	down	expressed protein
GRMZM2G029833	0	0	-77.8714	down
GRMZM5G817610	0	0	-75.6895	down
GRMZM2G474554	0	0	-75.3901	down
GRMZM2G322173	0	0	-75.0779	down
GRMZM2G096858	0	0	-73.798	down
GRMZM5G884437	0	0	-72.8926	down
GRMZM2G105940	0	0	-72.7933	down	Cupin domain containing protein
GRMZM5G880134	0	0	-70.9286	down
GRMZM2G166128	0	0	-70.2174	down
GRMZM5G892250	0	0	-70.0586	down
GRMZM5G890395	0	0	-69.8427	down
GRMZM2G154442	0	0	-66.3963	down
GRMZM2G169142	0	0	-65.904	down
GRMZM2G548558	0	0	-62.6599	down
AC195391.3_FG009	0	0	-61.6968	down
GRMZM2G051079	0	0	-60.0539	down	cyclin G-associated kinase
GRMZM2G361699	0	0	-57.8863	down	acylphosphatase
GRMZM2G034781	0	0	-56.9913	down
GRMZM5G828531	0	0	-56.9819	down
GRMZM2G169154	0	0	-56.6789	down
GRMZM5G866099	0	0	-56.4419	down
GRMZM2G342881	0	0	-56.1627	down
AC186512.3_FG007	0	0	-55.8863	down
GRMZM2G317743	0	0	-53.91	down
GRMZM2G110317	0	0	-53.6985	down
GRMZM2G153497	0	0	-53.2487	down
GRMZM2G312157	0	0	-52.1208	down
GRMZM2G312231	0	0	-52.0668	down
GRMZM2G108118	0	0	-52.0668	down	hsp2/alpha crystallin family protein
GRMZM2G507462	0	0	-52.0668	down
GRMZM2G098061	0	0	-51.0703	down
GRMZM5G857423	0	0	-50.1701	down
GRMZM2G168985	0	0	-48.9948	down	receptor-like kinase
GRMZM5G883692	0	0	-47.1947	down
GRMZM2G466909	0	0	-46.6625	down
AC211319.3_FG001	0	0	-45.9228	down
GRMZM2G440569	0	0	-45.2344	down
GRMZM2G074631	0	0	-44.4172	down	UDP-glucoronosyl and UDP-glucosyl transferase domain containing protein
GRMZM5G815115	0	0	-43.8954	down
GRMZM2G169013	0	0	-43.5221	down
GRMZM2G399333	0	0	-43.4652	down	expressed protein
GRMZM2G463418	0	0	-42.6885	down
GRMZM2G161181	0	0	-42.6163	down
GRMZM2G403915	0	0	-42.0729	down	nucleotide-sugar transporter family protein
GRMZM5G854835	0	0	-42.056	down
GRMZM2G122498	0	0	-41.9557	down	cytochrome P45
GRMZM2G558996	0	0	-41.7105	down
GRMZM5G804270	0	0	-41.2536	down
GRMZM2G046002	0	0	-41.1823	down	4-hydroxy-2-oxovalerate aldolase
GRMZM2G518273	0	0	-41.0076	down
GRMZM2G376395	0	0	-39.7789	down
GRMZM5G875697	0	0	-38.698	down
GRMZM2G180821	0	0	-38.5501	down
GRMZM2G061075	0	0	-38.5443	down
GRMZM5G813175	0	0	-37.1262	down
GRMZM2G303885	0	0	-36.8458	down
GRMZM2G357865	0	0	-36.8295	down
GRMZM5G801444	0	0	-36.6929	down
GRMZM2G398279	0	0	-36.0925	down
GRMZM5G847527	0	0	-35.8811	down
GRMZM5G864869	0	0	-35.832	down
AC211319.3_FG002	4.44089e-16	2.24873e-15	-35.7399	down
GRMZM5G833097	0	0	-35.4781	down
GRMZM2G460851	0	0	-35.229	down
GRMZM2G110816	0	0	-34.8637	down	UDP-glucoronosyl/UDP-glucosyl transferase family protein
GRMZM2G495171	0	0	-34.8637	down
GRMZM5G869874	0	0	-34.0285	down
GRMZM5G879173	2.22045e-16	1.15e-15	-33.6193	down
GRMZM2G454511	4.44089e-16	2.24873e-15	-32.4061	down	TKL_IRAK_DUF26-ld.1 - DUF26 kinases have homology to DUF26 containing loci
AC187263.4_FG001	4.44089e-16	2.24873e-15	-32.4061	down
GRMZM5G897114	8.88178e-16	4.4549e-15	-31.9128	down
GRMZM2G124759	0	0	-31.758	down	phospholipase
GRMZM2G079768	1.77636e-15	8.69048e-15	-31.1773	down	DUF26 domain containing protein
GRMZM2G100351	5.9952e-15	2.8886e-14	-29.9485	down
GRMZM2G142065	5.9952e-15	2.8886e-14	-29.9485	down
GRMZM2G157389	1.73195e-14	8.26966e-14	-28.8471	down
GRMZM2G175321	1.95399e-14	9.24657e-14	-28.7197	down	amino acid transporter
AC208855.3_FG002	1.95399e-14	9.24657e-14	-28.7197	down
GRMZM5G861789	2.9976e-14	1.40596e-13	-28.2808	down
GRMZM5G851648	3.55271e-14	1.65654e-13	-28.1054	down
GRMZM2G104630	6.43929e-14	2.98498e-13	-27.491	down
GRMZM2G097085	6.43929e-14	2.98498e-13	-27.491	down	DUF538 domain containing protein
GRMZM2G120868	5.25083e-10	1.95523e-09	-27.491	down
GRMZM5G825358	1.08802e-13	4.98544e-13	-26.9518	down
GRMZM2G128551	0	0	-26.9506	down
GRMZM2G703661	2.12275e-13	9.55432e-13	-26.2622	down
GRMZM5G856142	2.12275e-13	9.55432e-13	-26.2622	down
GRMZM2G009632	3.85469e-13	1.712e-12	-25.6478	down
GRMZM5G889859	4.7029e-13	2.07136e-12	-25.443	down
GRMZM2G312069	6.99885e-13	3.04048e-12	-25.0334	down	cytochrome P45
GRMZM2G495410	6.99885e-13	3.04048e-12	-25.0334	down
GRMZM2G435104	3.62883e-10	1.35761e-09	-25.0334	down
GRMZM5G882482	3.62883e-10	1.35761e-09	-25.0334	down
AC185226.4_FG007	7.24754e-13	3.13994e-12	-24.9976	down
GRMZM2G105327	0	0	-24.1624	down
GRMZM5G884388	2.21245e-12	9.25737e-12	-23.8488	down
GRMZM2G135558	2.30971e-12	9.63894e-12	-23.8046	down
GRMZM5G877184	2.4647e-12	1.02588e-11	-23.7377	down
GRMZM2G149472	3.11351e-12	1.28919e-11	-23.4974	down
GRMZM5G826765	1.10796e-11	4.50551e-11	-22.1924	down
GRMZM2G349406	8.58955e-09	2.97547e-08	-22.17	down
GRMZM5G851686	0	0	-22.0754	down
GRMZM5G831254	2.52327e-11	1.00804e-10	-21.347	down
GRMZM2G009732	7.25506e-08	2.31173e-07	-21.347	down
GRMZM5G873630	2.57916e-11	1.02779e-10	-21.3245	down
GRMZM2G154278	0	0	-20.8021	down	CWC15 homolog A
GRMZM2G329959	8.35554e-11	3.24032e-10	-20.1182	down
GRMZM2G301853	8.35554e-11	3.24032e-10	-20.1182	down
GRMZM2G122057	8.35554e-11	3.24032e-10	-20.1182	down
GRMZM2G478516	5.06545e-07	1.47241e-06	-18.8894	down
GRMZM2G128504	0	0	-18.6681	down	UDP-glucoronosyl and UDP-glucosyl transferase domain containing protein
GRMZM2G538665	6.81592e-10	2.52031e-09	-17.9678	down
GRMZM2G361778	9.20287e-10	3.37935e-09	-17.6606	down
GRMZM2G320145	9.20287e-10	3.37935e-09	-17.6606	down
GRMZM2G092973	1.32889e-06	3.61186e-06	-17.6606	down
GRMZM2G036783	0	0	-16.8482	down	class I glutamine amidotransferase
GRMZM2G035798	1.3735e-07	4.20785e-07	-16.7544	down
GRMZM5G896650	0	0	-16.6625	down
GRMZM5G819413	3.06207e-09	1.09655e-08	-16.4319	down
GRMZM2G317069	3.06207e-09	1.09655e-08	-16.4319	down
GRMZM2G070287	3.46788e-06	9.11393e-06	-16.4319	down	dirigent-like protein pDIR17
GRMZM5G807872	0	0	-16.372	down
GRMZM2G303180	5.58963e-09	1.9576e-08	-15.8175	down
GRMZM2G064283	5.59025e-06	1.40864e-05	-15.8175	down	ubiquitin carboxyl-terminal hydrolase domain containing protein
GRMZM2G036621	6.30546e-09	2.1938e-08	-15.6945	down
GRMZM2G036279	5.44912e-09	1.92109e-08	-15.5823	down
GRMZM2G494688	0	0	-15.4114	down
GRMZM2G054267	0	0	-15.3478	down	expressed protein
GRMZM5G889229	1.0209e-08	3.50814e-08	-15.2031	down
GRMZM2G093173	1.0209e-08	3.50814e-08	-15.2031	down	nodulin
GRMZM2G359020	1.36109e-08	4.63411e-08	-14.879	down
GRMZM2G051185	0	0	-14.6401	down	fasciclin domain containing protein
GRMZM5G892567	1.86566e-08	6.27147e-08	-14.5887	down
GRMZM2G371345	1.86566e-08	6.27147e-08	-14.5887	down	anthocyanidin 3-O-glucosyltransferase
GRMZM2G048031	0	0	-14.3882	down
GRMZM5G873606	2.40956e-08	8.03185e-08	-14.3282	down
GRMZM5G833625	2.89912e-08	9.64353e-08	-14.1399	down
GRMZM2G159161	3.41154e-08	1.12305e-07	-13.9743	down	BTBN12 - Bric-a-Brac, Tramtrack, Broad Complex BTB domain with non-phototropic hypocotyl 3 NPH3 and coiled-coil domains
GRMZM2G354705	3.41154e-08	1.12305e-07	-13.9743	down
GRMZM2G367228	2.32019e-05	5.35429e-05	-13.9743	down
GRMZM2G473456	0	0	-13.8213	down
GRMZM2G381168	4.6144e-08	1.50965e-07	-13.6671	down	flap endonuclease
GRMZM2G083834	3.90412e-11	1.54417e-10	-13.6287	down
GRMZM2G006759	5.10332e-08	1.65598e-07	-13.5647	down
GRMZM2G529363	5.52629e-08	1.78594e-07	-13.4837	down
GRMZM5G882842	0	0	-13.4653	down
GRMZM2G040261	6.24244e-08	2.00899e-07	-13.3599	down
GRMZM2G110885	6.29007e-08	2.01637e-07	-13.3522	down
GRMZM2G533891	0	0	-13.3187	down
GRMZM2G028306	0	0	-13.238	down	terpene synthase
GRMZM2G114127	0	0	-13.1208	down	uncharacterized protein At4g6744 precursor
GRMZM5G893342	8.74502e-08	2.76433e-07	-13.0174	down
GRMZM2G070639	0	0	-12.9098	down	kinesin-like protein, identical
GRMZM2G125747	0	0	-12.8424	down
GRMZM2G064597	1.14306e-07	3.53592e-07	-12.7455	down	MYB family transcription factor
GRMZM2G007969	1.14306e-07	3.53592e-07	-12.7455	down	expressed protein
GRMZM2G371942	1.14306e-07	3.53592e-07	-12.7455	down
GRMZM2G464456	1.14306e-07	3.53592e-07	-12.7455	down
GRMZM5G802419	7.77156e-15	3.73317e-14	-12.5365	down
GRMZM2G473433	1.54721e-07	4.73089e-07	-12.4383	down
GRMZM2G139430	1.73945e-05	4.09131e-05	-12.2154	down
GRMZM5G852801	2.0913e-07	6.33364e-07	-12.1327	down	BES1/BZR1 homolog protein
GRMZM5G826088	2.0913e-07	6.33364e-07	-12.1327	down
AC183822.3_FG001	2.10631e-07	6.36699e-07	-12.1255	down
GRMZM2G164945	4.44089e-16	2.24873e-15	-11.9319	down	glycosyl hydrolase family 29
GRMZM2G340386	2.88442e-06	7.66927e-06	-11.8239	down
GRMZM5G879946	2.88442e-06	7.66927e-06	-11.8239	down
AC185474.3_FG009	3.10174e-07	9.34045e-07	-11.7333	down
GRMZM2G463423	3.27257e-07	9.79922e-07	-11.679	down
GRMZM2G522468	3.84173e-07	1.13749e-06	-11.5167	down
GRMZM2G475884	0.000151032	0.000308269	-11.5167	down	UDP-glucoronosyl and UDP-glucosyl transferase domain containing protein
GRMZM2G349536	4.67271e-08	1.52559e-07	-11.5032	down	folic acid binding protein
GRMZM2G438561	0	0	-11.4899	down
AC197047.3_FG001	1.22512e-06	3.39361e-06	-11.3625	down	DUF581 domain containing protein
GRMZM2G110965	6.8332e-12	2.793e-11	-11.3625	down	NADP-dependent oxidoreductase
GRMZM2G015868	2.65208e-10	1.0064e-09	-11.0611	down
GRMZM5G837663	6.06257e-07	1.75583e-06	-11.0552	down
GRMZM2G059445	1.6267e-11	6.54798e-11	-11.0109	down	cytidylyltransferase domain containing protein
GRMZM2G074832	0.000240052	0.000459859	-10.9023	down
GRMZM5G871963	7.09981e-07	2.03034e-06	-10.8955	down
GRMZM2G418119	3.85778e-11	1.52964e-10	-10.6592	down	dehydrogenase-phosphopantetheinyltransferase
GRMZM5G800267	9.55856e-07	2.68518e-06	-10.5951	down
GRMZM2G147851	1.29588e-06	3.54031e-06	-10.2879	down
GRMZM5G809562	1.29589e-06	3.54031e-06	-10.2879	down
GRMZM2G443927	1.29589e-06	3.54031e-06	-10.2879	down
AC219156.3_FG002	1.29589e-06	3.54031e-06	-10.2879	down	expressed protein
GRMZM2G040605	1.29589e-06	3.54031e-06	-10.2879	down
GRMZM2G390249	8.48945e-05	0.000179737	-10.2879	down
GRMZM2G079805	0.000380702	0.000710465	-10.2879	down	Cyclopropane-fatty-acyl-phospholipid synthase
GRMZM2G418028	0.000380702	0.000710465	-10.2879	down
GRMZM2G141650	0.000380702	0.000710465	-10.2879	down
AC205077.3_FG003	0	0	-9.96653	down
GRMZM2G442235	7.1019e-06	1.77827e-05	-9.95595	down
GRMZM5G861875	0	0	-9.7126	down
AC202549.3_FG008	2.38382e-06	6.38094e-06	-9.67351	down
AC203221.4_FG002	0	0	-9.54093	down
GRMZM2G561040	0	0	-9.51742	down
GRMZM5G864175	3.0879e-06	8.18294e-06	-9.413	down
GRMZM2G094808	3.23459e-06	8.51489e-06	-9.36631	down
GRMZM2G329584	1.17075e-09	4.27931e-09	-9.25266	down	expressed protein
GRMZM2G079473	4.3215e-06	1.11335e-05	-9.075	down
AC177838.2_FG009	4.39036e-06	1.11335e-05	-9.05911	down
AC197060.3_FG003	4.39036e-06	1.11335e-05	-9.05911	down
GRMZM2G578648	4.39036e-06	1.11335e-05	-9.05911	down
GRMZM2G086190	4.39036e-06	1.11335e-05	-9.05911	down
GRMZM2G032443	4.39036e-06	1.11335e-05	-9.05911	down	expressed protein
AC193666.3_FG006	4.39036e-06	1.11335e-05	-9.05911	down
GRMZM2G474033	0	0	-9.01822	down
GRMZM5G873870	3.81628e-07	1.13631e-06	-9.00803	down	major facilitator superfamily domain-containing protein 5
GRMZM2G137696	0	0	-9.00056	down	DnaK family protein
GRMZM2G304687	2.38023e-11	9.53291e-11	-8.97134	down	expressed protein
GRMZM2G138947	1.15274e-08	3.94164e-08	-8.93298	down
GRMZM2G001567	0	0	-8.87141	down
GRMZM5G804314	0	0	-8.8678	down
GRMZM5G826006	0	0	-8.86686	down
GRMZM2G119828	3.20144e-07	9.62248e-07	-8.78379	down	phototropic-responsive NPH3 family protein
GRMZM2G069679	3.99518e-05	9.10076e-05	-8.54937	down
GRMZM2G126048	8.30687e-11	3.24032e-10	-8.54937	down
GRMZM2G013873	8.0966e-06	2.02097e-05	-8.44472	down
GRMZM2G030234	1.11022e-15	5.55112e-15	-8.19772	down
AC188033.3_FG007	1.12752e-05	2.76234e-05	-8.11288	down
GRMZM2G082032	0	0	-7.97877	down	L-asparaginase precursor protein
GRMZM2G372074	0	0	-7.89283	down	LTPL128 - Protease inhibitor/seed storage/LTP family protein precursor
GRMZM5G805132	0	0	-7.85541	down
GRMZM2G026648	9.35488e-05	0.000195972	-7.84607	down
GRMZM2G174904	9.35488e-05	0.000195972	-7.84607	down
GRMZM2G508318	1.49536e-05	3.53813e-05	-7.83032	down
GRMZM2G040508	1.49536e-05	3.53813e-05	-7.83032	down	receptor kinase
GRMZM2G004974	1.49536e-05	3.53813e-05	-7.83032	down
GRMZM2G376265	1.49536e-05	3.53813e-05	-7.83032	down	GDSL-like lipase/acylhydrolase
GRMZM2G387341	1.49536e-05	3.53813e-05	-7.83032	down
AC197197.2_FG001	1.49536e-05	3.53813e-05	-7.83032	down
GRMZM2G169603	1.49536e-05	3.53813e-05	-7.83032	down
GRMZM5G810605	1.49536e-05	3.53813e-05	-7.83032	down
GRMZM2G397033	1.49536e-05	3.53813e-05	-7.83032	down
GRMZM2G308602	1.70761e-05	4.02236e-05	-7.69761	down
GRMZM5G878607	1.04119e-05	2.55477e-05	-7.64514	down	NAD dependent epimerase/dehydratase family domain containing protein
GRMZM2G549568	1.74092e-10	6.67003e-10	-7.50224	down	expressed protein
GRMZM2G584110	1.65912e-07	5.05364e-07	-7.22884	down
GRMZM2G363334	2.76634e-05	6.35617e-05	-7.21593	down
GRMZM2G105319	5.90931e-06	1.48668e-05	-7.14278	down	magnesium-chelatase
AC218457.2_FG010	4.36423e-05	9.84273e-05	-7.00212	down
GRMZM2G319062	0	0	-6.96696	down	polyphenol oxidase
GRMZM2G012926	0	0	-6.88632	down	expressed protein
GRMZM2G476581	5.12711e-05	0.000111252	-6.60153	down
GRMZM5G825473	5.12711e-05	0.000111252	-6.60153	down
GRMZM5G859783	5.12711e-05	0.000111252	-6.60153	down
GRMZM2G459315	5.12711e-05	0.000111252	-6.60153	down
GRMZM2G315515	5.12711e-05	0.000111252	-6.60153	down	zinc finger C-x8-C-x5-C-x3-H type family protein
AC197266.3_FG007	5.12711e-05	0.000111252	-6.60153	down
GRMZM2G402969	5.12711e-05	0.000111252	-6.60153	down
GRMZM5G843162	5.12711e-05	0.000111252	-6.60153	down
GRMZM2G062502	5.12711e-05	0.000111252	-6.60153	down
GRMZM2G027846	5.12711e-05	0.000111252	-6.60153	down
GRMZM2G097509	5.12711e-05	0.000111252	-6.60153	down	carotenoid synthesis regulator CarF
GRMZM2G018009	5.12711e-05	0.000111252	-6.60153	down
GRMZM2G070702	5.12711e-05	0.000111252	-6.60153	down
GRMZM2G063171	3.85342e-09	1.36762e-08	-6.56061	down
GRMZM2G022829	5.48108e-05	0.000118732	-6.53518	down
GRMZM2G442094	0	0	-6.53178	down
GRMZM5G818090	2.00407e-05	4.67911e-05	-6.43949	down
AC205092.3_FG003	2.00407e-05	4.67911e-05	-6.43949	down
GRMZM2G143669	0.000497873	0.000904709	-6.43949	down	oxidoreductase, short chain dehydrogenase/reductase family domain containing protein
GRMZM2G048910	0	0	-6.36135	down	ODORANT1
GRMZM5G889064	8.05142e-05	0.000170918	-6.15346	down
GRMZM2G037781	0	0	-6.14645	down	cytochrome P45
GRMZM2G372102	0	0	-6.08784	down	LTPL126 - Protease inhibitor/seed storage/LTP family protein precursor
GRMZM2G093076	0	0	-5.99575	down	Cupin domain containing protein
GRMZM2G394060	9.52269e-05	0.000197923	-5.98714	down
GRMZM2G326663	9.52269e-05	0.000197923	-5.98714	down	OsCttP1 - Putative C-terminal processing peptidase homologue
GRMZM5G868973	0.000104629	0.000216053	-5.8939	down
GRMZM2G505197	0.000222616	0.00042794	-5.87686	down
GRMZM2G473111	0	0	-5.68932	down
GRMZM5G858135	0.000129894	0.000265726	-5.67994	down
GRMZM5G852021	5.0937e-13	2.23729e-12	-5.63734	down
GRMZM2G078080	9.89978e-05	0.000204956	-5.50177	down
GRMZM5G896322	0.000177297	0.000348458	-5.37274	down
GRMZM2G028074	0.000177297	0.000348458	-5.37274	down
GRMZM2G162982	0.000177297	0.000348458	-5.37274	down
GRMZM2G099669	0.000177297	0.000348458	-5.37274	down
GRMZM2G151620	0.000177297	0.000348458	-5.37274	down
GRMZM5G839530	0.000177297	0.000348458	-5.37274	down
GRMZM2G071396	0.000177297	0.000348458	-5.37274	down	receptor kinase
GRMZM2G383327	0.000177297	0.000348458	-5.37274	down
GRMZM2G181264	0.000177297	0.000348458	-5.37274	down
AC198998.2_FG003	0.000177297	0.000348458	-5.37274	down
GRMZM2G513737	0.000177297	0.000348458	-5.37274	down
GRMZM2G018849	0.000177297	0.000348458	-5.37274	down	expressed protein
GRMZM2G175243	0.000177297	0.000348458	-5.37274	down
GRMZM2G097286	0.000177297	0.000348458	-5.37274	down	cysteine proteinase EP-B 1 precursor
GRMZM5G834795	0	0	-5.33022	down
GRMZM2G572658	0	0	-5.31455	down
GRMZM2G117685	7.90794e-08	2.50471e-07	-5.26734	down	DNA binding protein
GRMZM2G307575	7.03179e-05	0.000150681	-5.23642	down
GRMZM2G432808	0.000242168	0.000463355	-5.06554	down
GRMZM2G046532	1.68931e-07	5.13577e-07	-5.03291	down	DEF8 - Defensin and Defensin-like DEFL family
GRMZM2G125571	0	0	-5.03291	down	legume lectins beta domain containing protein
GRMZM2G331518	0	0	-5.03291	down
GRMZM5G821709	0	0	-4.945	down	expressed protein
GRMZM2G389070	2.9805e-12	1.23734e-11	-4.90504	down	expressed protein
GRMZM2G172834	0	0	-4.90406	down	annexin
GRMZM2G557544	9.50769e-05	0.000197923	-4.83197	down
GRMZM5G821047	3.1174e-09	1.11386e-08	-4.80703	down
GRMZM2G301961	6.91891e-13	3.02227e-12	-4.77879	down
GRMZM5G840762	0.000328433	0.000620199	-4.76607	down
GRMZM5G828916	0.000331027	0.000624358	-4.75835	down
GRMZM2G084158	4.13791e-06	1.07329e-05	-4.73616	down
GRMZM2G032551	4.17698e-05	9.46069e-05	-4.68127	down	expressed protein
GRMZM5G813925	0.000181591	0.000356457	-4.64454	down
GRMZM2G403475	7.15664e-08	2.28955e-07	-4.63103	down	glycosyl hydrolase
GRMZM5G811740	0	0	-4.62251	down
GRMZM2G315506	0.000469465	0.000858976	-4.56405	down	MYB family transcription factor
GRMZM2G477287	2.77675e-10	1.0487e-09	-4.47028	down	dehydration-responsive element-binding protein
GRMZM5G830873	8.00527e-06	2.00132e-05	-4.46763	down
GRMZM2G438652	0	0	-4.43782	down
GRMZM2G092147	1.0969e-13	4.99734e-13	-4.43009	down
GRMZM2G061499	1.0969e-13	4.99734e-13	-4.43009	down	DUF64 domain containing protein
GRMZM5G819835	0.000395282	0.000732515	-4.37786	down
GRMZM5G842508	7.62068e-08	2.42338e-07	-4.3319	down	cyclin G-associated kinase
GRMZM2G472278	2.97284e-08	9.8681e-08	-4.32962	down	expressed protein
GRMZM2G473960	8.8728e-05	0.000187105	-4.32962	down	late embryogenesis abundant group 1
GRMZM2G123986	0	0	-4.2952	down	tetratricopeptide repeat domain containing protein
GRMZM2G135990	7.46318e-05	0.000159495	-4.20011	down	expressed protein
GRMZM2G009103	1.92335e-12	8.09028e-12	-4.02821	down	auxin-induced protein 5NG4
GRMZM2G018082	0	0	-3.82444	down	uncharacterized oxidoreductase
GRMZM2G107570	0	0	-3.8226	down	DUF1264 domain containing protein
GRMZM2G147241	1.58451e-12	6.68268e-12	-3.81387	down	DUF64 domain containing protein
GRMZM2G014622	8.77433e-06	2.17987e-05	-3.77713	down
GRMZM2G130454	0	0	-3.76524	down	LTPL73 - Protease inhibitor/seed storage/LTP family protein precursor
GRMZM2G376444	0	0	-3.75674	down
GRMZM2G314903	1.42437e-11	5.7481e-11	-3.62633	down
GRMZM2G048635	1.38939e-05	3.37271e-05	-3.62633	down	expressed protein
GRMZM2G137875	1.38939e-05	3.37271e-05	-3.62633	down
GRMZM2G514714	0	0	-3.60661	down
GRMZM2G443332	0	0	-3.4824	down	expressed protein
GRMZM2G152796	0	0	-3.44454	down	OsIAA24 - Auxin-responsive Aux/IAA gene family member
GRMZM2G036479	5.42195e-06	1.3684e-05	-3.42539	down
GRMZM2G000481	0	0	-3.42331	down	tRNA synthetase
GRMZM2G178348	4.44089e-16	2.24873e-15	-3.41948	down
GRMZM2G091887	0	0	-3.3894	down
GRMZM2G162755	0	0	-3.35717	down	anthocyanidin 3-O-glucosyltransferase
AC198937.4_FG003	2.10746e-06	5.67942e-06	-3.27468	down	chorismate mutase, chloroplast precursor
GRMZM2G463204	1.33227e-15	6.57859e-15	-3.22882	down
GRMZM2G163328	6.2061e-07	1.79413e-06	-3.20094	down	serine/threonine-protein kinase At1g1839 precursor
GRMZM5G831835	0.000320553	0.00060604	-3.03639	down
GRMZM2G178930	2.16152e-05	5.01724e-05	-3.02351	down
GRMZM2G180283	0	0	-2.96211	down	UDP-glucoronosyl and UDP-glucosyl transferase
GRMZM2G005155	0	0	-2.95051	down	OsMADS31 - MADS-box family gene with MIKCc type-box
GRMZM2G114893	0	0	-2.93068	down	zinc finger family protein
GRMZM2G048567	0.00011282	0.000231763	-2.92304	down
GRMZM2G318121	0	0	-2.8571	down
GRMZM2G127370	8.65868e-07	2.44101e-06	-2.85271	down
GRMZM2G050764	0	0	-2.78531	down
GRMZM2G051045	2.7554e-09	9.95701e-09	-2.78238	down	expressed protein
GRMZM2G477340	0	0	-2.75984	down	phosphatidylserine synthase
GRMZM2G062471	0	0	-2.74723	down	cysteine-rich repeat secretory protein precursor
GRMZM2G081536	0	0	-2.71465	down
GRMZM2G027640	0	0	-2.71383	down	expressed protein
GRMZM2G023325	1.26865e-11	5.13271e-11	-2.71205	down	O-methyltransferase
GRMZM5G855337	0	0	-2.70126	down	CTP synthase
GRMZM2G348855	0	0	-2.69943	down	OsFBX396 - F-box domain containing protein
GRMZM2G702880	1.12648e-08	3.86012e-08	-2.64776	down
GRMZM2G428027	0	0	-2.64598	down	nitrate reductase
GRMZM2G048503	1.65304e-07	5.04478e-07	-2.64119	down
GRMZM2G312732	0	0	-2.63708	down	expressed protein
GRMZM2G157982	0	0	-2.62217	down	zinc finger protein
GRMZM2G083347	0	0	-2.54736	down	no apical meristem protein
GRMZM2G097404	5.80056e-10	2.14986e-09	-2.53232	down	expressed protein
GRMZM2G165839	0	0	-2.52772	down	Cupin domain containing protein
GRMZM2G044627	0.000433422	0.00079854	-2.45418	down	DUF1264 domain containing protein
GRMZM2G092796	0.000103854	0.000214731	-2.44352	down
GRMZM2G061257	0.000160877	0.000327942	-2.42069	down	expressed protein
GRMZM2G479869	2.25825e-05	5.22651e-05	-2.37603	down	brevis radix
GRMZM5G801291	0	0	-2.33598	down
GRMZM2G349380	0.000222852	0.00042794	-2.32022	down	ABC1 family domain containing protein
GRMZM2G147503	0	0	-2.24733	down	O-methyltransferase
GRMZM5G845736	4.3471e-05	9.81803e-05	-2.216	down	Os4bglu14 - monolignol beta-glucoside homologue without catalytic acid/base
GRMZM2G150925	1.33227e-15	6.57859e-15	-2.17956	down	DUF677 domain containing protein
GRMZM2G002280	1.26241e-07	3.89e-07	-2.17388	down	zinc finger, C3HC4 type domain containing protein
GRMZM5G823345	1.18497e-08	4.04315e-08	-2.15428	down
GRMZM2G015708	9.60698e-05	0.000199414	-2.13701	down	GDSL-like lipase/acylhydrolase
GRMZM2G113060	0	0	-2.12765	down	ethylene-responsive transcription factor
GRMZM2G379035	0	0	-2.08353	down	LTPL67 - Protease inhibitor/seed storage/LTP family protein precursor
GRMZM2G053485	0	0	-2.08208	down
GRMZM2G001312	3.84032e-07	1.13749e-06	-2.07857	down
GRMZM2G373589	0.000215726	0.00041813	-2.04392	down	expressed protein
