# Supplementary material for: A transposable element in a NAC gene is associated with drought tolerance in maize seedlings
Source: Nat Commun. 2015 Sep 21;6:8326. doi: 10.1038/ncomms9326 (PMC4595727; doi:10.1038/ncomms9326)
Supplement: Supplementary Data 6 — NACRS motifs in the promoters of up-regulated genes involved in ABA stimulus, water deprivation, and transcription regulation. [file ncomms9326-s7.xlsx]

## Sheet: Sheet1
Supplementary Data 6. NACRS motifs in the promoters of up-regulated genes involved in ABA stimulus, water deprivation, and transcription regulation.
List of up-regulated genes in ZmUbi:ZmNAC111 transgenic maize (FC > 2.0, corrected-P < 0.001) that function in ABA-response, water stress and transcriptional regulation. The sequence, CACG, was used as the core NAC-recognition sequence (NACRS), and CATGT was used as a possible boundary sequence. The number of CACG and CATGT motifs in the 1000-bp-promoter region of these genes is indicated.
Gene ID	Fold Change	Arabidopsis Homozygous Gene Code	Arabidopsis Homozygous Gene name	Description	CACG	CATGT
AC155434.2_FG006	485.355	AT3G47500	CDF3	cycling DOF factor 3	1	0
GRMZM2G408158	153.237	AT3G14440	NCED3	nine-cis-epoxycarotenoid dioxygenase 3	5	0
GRMZM2G417954	158.818	AT3G14440	NCED3	nine-cis-epoxycarotenoid dioxygenase 3	6	0
GRMZM2G001824	45.5715	AT2G47190	MYB2	myb domain protein 2	5	1
GRMZM2G376743	108.737	AT5G52300	RD29B	RESPONSIVE TO DESSICATION 29B	11	0
GRMZM2G025833	79.8368	AT3G23920	BAM1	beta-amylase 1	5	0
GRMZM2G159811	78.7094	AT5G51760	AHG1	Protein phosphatase 2C family protein	8	0
GRMZM2G101405	59.7418	AT5G64810	WRKY51	WRKY DNA-binding protein 51	4	0
GRMZM2G010855	57.7239	AT1G07430	HAI2	highly ABA-induced PP2C gene 2	11	0
GRMZM2G477287	50.6323	AT2G36450	HARDY	Integrase-type DNA-binding superfamily protein	7	1
GRMZM2G154735	51.8756	AT5G50720	HVA22E	HVA22 homologue E	6	1
GRMZM2G019819	53.6688	AT5G51760	AHG1	Protein phosphatase 2C family protein	10	0
GRMZM2G113060	42.295	AT1G78080	RAP2.4	related to AP2.4	10	0
GRMZM2G308615	43.1613	AT1G07430	HAI2	highly ABA-induced PP2C gene 2	15	0
GRMZM5G838285	34.9577	AT3G14440	NCED3	nine-cis-epoxycarotenoid dioxygenase 3	6	0
GRMZM2G045431	34.3805	AT5G67060	HEC1	basic helix-loop-helix (bHLH) DNA-binding superfamily protein	0	0
GRMZM2G117164	35.8513	AT5G65310	HB5	homeobox protein 5	7	0
GRMZM2G079825	15.7128	AT5G13910	LEP	Integrase-type DNA-binding superfamily protein	1	0
GRMZM2G076896	32.5068	AT5G61890	EBE	Integrase-type DNA-binding superfamily protein	5	2
GRMZM2G070172	24.0813	AT4G25000	AMY1	alpha-amylase-like	2	0
GRMZM5G858784	24.1463	AT1G30100	NCED5	nine-cis-epoxycarotenoid dioxygenase 5	5	0
GRMZM2G158700	20.9305	AT1G48000	MYB112	myb domain protein 112	1	2
GRMZM2G300924	19.389	AT1G78080	RAP2.4	related to AP2.4	4	2
GRMZM2G028969	18.5069	AT2G44940	-	Integrase-type DNA-binding superfamily protein	5	0
GRMZM2G425427	7.99713	AT1G48000	MYB112	myb domain protein 112	2	0
GRMZM2G047600	11.8422	AT1G48000	MYB112	myb domain protein 112	3	1
GRMZM2G301860	18.953	AT2G23340	DEAR3	DREB and EAR motif protein 3	10	0
GRMZM2G082487	17.4303	AT2G29380	HAI3	highly ABA-induced PP2C gene 3	5	0
GRMZM2G109605	11.0219	AT5G43650	BHLH92	basic helix-loop-helix (bHLH) DNA-binding superfamily protein	5	0
GRMZM2G048910	16.6791	AT5G16600	MYB43	myb domain protein 43	0	1
GRMZM2G026926	17.77	AT2G20880	ERF53	Integrase-type DNA-binding superfamily protein	7	0
GRMZM2G122615	11.3295	AT1G12260	ANAC 007	NAC 007	4	0
GRMZM2G166297	12.3322	AT1G07430	HAI2	highly ABA-induced PP2C gene 2	10	1
GRMZM2G147014	14.265	AT1G20440	COR47	cold-regulated 47	5	0
GRMZM2G177386	13.2367	AT1G72770	HAB1	homology to ABI1	6	0
AC205562.3_FG002	8.2408	AT4G11070	WRKY41	WRKY family transcription factor	5	0
GRMZM2G150434	16.2189	AT2G47770	TSPO	TSPO(outer membrane tryptophan-rich sensory protein)-related	5	0
GRMZM2G137802	8.29532	AT5G64810	WRKY51	WRKY DNA-binding protein 51	9	2
GRMZM2G330848	11.1581	AT3G14440	NCED3	nine-cis-epoxycarotenoid dioxygenase 3	3	0
GRMZM2G100727	7.74079	AT5G61890	-	Integrase-type DNA-binding superfamily protein	5	1
GRMZM2G059453	10.2085	AT1G07430	HAI2	highly ABA-induced PP2C gene 2	12	1
AC197699.3_FG002	8.1216	AT3G63520	NCED1	carotenoid cleavage dioxygenase 1	5	2
GRMZM2G177340	11.1347	AT5G22250	CAF1B	Polynucleotidyl transferase, ribonuclease H-like superfamily protein	0	2
GRMZM2G106026	5.43376	AT1G27730	ZAT10	salt tolerance zinc finger	3	1
AC187157.4_FG001	11.8422	AT4G32800	-	Integrase-type DNA-binding superfamily protein	1	2
GRMZM2G051135	10.2969	AT3G24500	MBF1C	multiprotein bridging factor 1C	4	0
GRMZM2G117851	11.1219	AT2G46270	GBF3	G-box binding factor 3	7	1
GRMZM2G126936	10.1238	AT5G63790	NAC102	NAC domain containing protein 102	4	1
GRMZM2G063880	8.98113	AT4G23810	WRKY53	WRKY family transcription factor	2	0
GRMZM2G324999	6.51483	AT4G11070	WRKY41	WRKY family transcription factor	1	0
GRMZM2G479760	8.57211	AT1G45249	ABF2	abscisic acid responsive elements-binding factor 2	9	0
GRMZM2G069082	6.84361	AT5G51990	DREB1D	C-repeat-binding factor 4	9	0
GRMZM2G036703	3.31898	AT5G56270	WRKY2	WRKY DNA-binding protein 2	6	1
GRMZM2G307152	4.92109	AT1G71520	-	Integrase-type DNA-binding superfamily protein	3	1
GRMZM2G069176	6.64221	AT1G27730	ZAT10	salt tolerance zinc finger	2	0
GRMZM5G846057	8.65581	AT1G78080	RAP2.4	related to AP2.4	3	0
GRMZM2G013776	4.77868	AT2G35930	PUB23	plant U-box 23	5	1
GRMZM2G138396	3.12673	AT4G34410	RRTF1	redox responsive transcription factor 1	5	0
GRMZM2G180328	6.96485	AT1G01720	ATAF1	NAC domain transcriptional regulator superfamily protein	4	0
GRMZM2G159937	5.89983	AT1G01260	JAM2	basic helix-loop-helix (bHLH) DNA-binding superfamily protein	8	1
GRMZM2G139765	5.24578	AT2G20880	ERF53	Integrase-type DNA-binding superfamily protein	6	0
GRMZM2G001243	4.556	AT1G72770	HAB1	homology to ABI1	5	0
GRMZM2G414252	7.39728	AT5G67060	HEC1	basic helix-loop-helix (bHLH) DNA-binding superfamily protein	4	0
AC209050.3_FG003	4.00061	AT1G80840	WRKY40	WRKY DNA-binding protein 40	4	0
GRMZM2G300125	6.60336	AT2G29380	HAI3	highly ABA-induced PP2C gene 3	10	0
GRMZM2G450445	2.04864	AT1G25580	ANAC008	NAC domain transcriptional regulator superfamily protein	8	0
GRMZM2G113860	5.73671	AT3G19580	ZF2	zinc-finger protein 2	4	0
GRMZM2G137341	3.94701	AT4G25470	DREB1C	C-repeat/DRE binding factor 2	8	0
AC197764.4_FG003	6.20277	AT1G74950	JAZ2	TIFY domain/Divergent CCT motif family protein	8	2
GRMZM2G097081	4.83564	AT1G19210	-	Integrase-type DNA-binding superfamily protein	4	1
GRMZM2G164909	4.04707	AT4G11660	HSF7	Heat Stress Transcription Factor (Hsf) family	4	0
GRMZM2G020054	3.80323	AT3G20310	ERF7	ethylene response factor 7	8	1
GRMZM2G117321	5.47999	AT1G55020	LOX1	lipoxygenase 1	0	0
GRMZM5G871347	4.15033	AT1G62300	WRKY6	WRKY family transcription factor	6	0
GRMZM2G021369	2.15263	AT1G21910	DREB26	Integrase-type DNA-binding superfamily protein	4	2
GRMZM2G119865	4.12261	AT2G23340	DEAR3	DREB and EAR motif protein 3	8	0
GRMZM2G106558	4.23303	AT5G16600	MYB43	myb domain protein 43	4	0
GRMZM2G301089	4.05813	AT5G43650	BHLH92	basic helix-loop-helix (bHLH) DNA-binding superfamily protein	8	0
GRMZM2G010871	2.77417	AT3G22830	HSFA6B	heat shock transcription factor A6B	3	0
GRMZM2G143204	2.89481	AT1G69310	WRKY57	WRKY DNA-binding protein 57	2	0
AC205471.4_FG003	3.91082	AT4G18880	HSF A4A	heat shock transcription factor A4A	3	0
GRMZM5G831577	3.74815	AT3G29575	AFP3	ABI five binding protein 3	5	0
GRMZM2G003551	3.51124	AT4G23810	WRKY53	WRKY family transcription factor	3	0
GRMZM2G098750	3.0608	AT5G66400	RAB18	responsiveto ABA 18	8	1
GRMZM2G169966	2.40296	AT2G38470	WRKY33	WRKY DNA-binding protein 33	6	0
GRMZM2G057116	2.62009	AT5G26170	WRKY50	WRKY DNA-binding protein 50	4	2
GRMZM2G468056	3.03352	AT1G66550	WRKY67	WRKY DNA-binding protein 67	3	0
GRMZM2G025895	2.62184	AT4G23810	WRKY53	WRKY family transcription factor	2	0
GRMZM2G089619	2.21531	AT4G24660	HB22	homeobox protein 22	17	0
