# Supplementary material for: A transposable element in a NAC gene is associated with drought tolerance in maize seedlings
Source: Nat Commun. 2015 Sep 21;6:8326. doi: 10.1038/ncomms9326 (PMC4595727; doi:10.1038/ncomms9326)
Supplement: Supplementary Data 7 — Teosinte accessions genotyped at ZmNAC111 locus. [file ncomms9326-s8.xlsx]

## Sheet: Sheet1
Supplementary Table 7. Teosinte accessions genotyped at ZmNAC111 locus.
ZmNAC111 locus of 96 teosinte entries was genotyped, based on PCR amplification. The ZmNAC111 locus of 42 teosinte accessions was also sequenced. These accessions are marked by “√” .
Entry	ID Number	Accession Number	Cty	Subspecies	Accession name	ZmNAC111_Sequencing
1	TL74A-....-	ID8749 ACC.8749	CHALCO	Z.mexicana	K 65-1	√
2	TL74A-G10-...	ID8750 ACC.8750	CHALCO	Z.mexicana	K 66-1
3	TL74A-B10-...	ID8751 ACC.8751	CHALCO	Z.mexicana	K 67-1	√
4	BA94 -G10-...	ID8752 ACC.8752	CHALCO	Z.mexicana	K 67-2	√
5	BA74 - E10-...	ID8753 ACC.8753	CHALCO	Z.mexicana	K 67-3
6	BA74 - D6-...	ID8754 ACC.8754	CHALCO	Z.mexicana	K 67-4
7	TL74A-J2-...	ID8755 ACC.8755	BALSAS	Z.parviglumis	K 67-5
8	TL74A-J1-...	ID8756 ACC.8756	BALSAS	Z.parviglumis	K 67-6	√
9	TL74A-E2-...	ID8758 ACC.8758	BALSAS	Z.parviglumis	K 67-7	√
10	TL73A-C0-...	ID8759 ACC.8759	BALSAS	Z.parviglumis	K 67-12	√
11	TL72A-1B-...	ID8760 ACC.8760	BALSAS	Z.parviglumis	K 67-14	√
12	TL74A-J1-...	ID8761 ACC.8761	BALSAS	Z.parviglumis	K 67-15
13	TL74A-A1-...	ID8762 ACC.8762	BALSAS	Z.parviglumis	K 67-17
14	TL73A-G0-...	ID8763 ACC.8763	BALSAS	Z.parviglumis	K 67-20	√
15	TL73A-H0-...	ID8764 ACC.8764	BALSAS	Z.parviglumis	K 67-21	√
16	TL73A-JW-...	ID8765 ACC.8765	BALSAS	Z.parviglumis	K 67-22
17	TL74A-JE-...	ID8766 ACC.8766	BALSAS	Z.parviglumis	K 67-23
18	TL72A-C2-...	ID8767 ACC.8767	BALSAS	Z.parviglumis	K 67-24
19	BA74 - C4-...	ID8768 ACC.8768	CHALCO	Z.mexicana	K 68-1
20	BA74 - G10-...	ID8769 ACC.8769	CHALCO	Z.mexicana	K 68-2	√
21	BA74 - E10-...	ID8770 ACC.8770	CHALCO	Z.mexicana	K 68-6
22	TL72A-G3-...	ID8771 ACC.8771	C PLATE	Z.mexicana	K 69-3
23	BA94 -....-	ID8772 ACC.8772	C PLATE	Z.mexicana	K 69-4	√
24	ORIGI -NAL-...	ID8773 ACC.8773	CHALCO	Z.mexicana	K 71-1	√
25	SITI -1-...	ID8774 ACC.8774	BALSAS	Z.parviglumis	K 71-2	√
26	-SH12-3	ID8775 ACC.8775	BALSAS	Z.parviglumis	K 71-3
27	SITI -KATO-4	ID8776 ACC.8776	BALSAS	Z.parviglumis	K 71-4	√
28	SITI -KATO-5	ID8777 ACC.8777	BALSAS	Z.parviglumis	K 71-5
29	SITI -KATO-6	ID8778 ACC.8778	BALSAS	Z.parviglumis	K 71-6	√
30	SITI -KATO-7	ID8779 ACC.8779	BALSAS	Z.parviglumis	K 71-7	√
31	SITI -1278-11	ID8780 ACC.8780	BALSAS	Z.parviglumis	W 71-1	√
32	SITI -3456-...	ID8781 ACC.8781	BALSAS	Z.parviglumis	W 71-2	√
33	SITI -910-12	ID8782 ACC.8782	BALSAS	Z.parviglumis	W 71-3
34	TL95B-....-	ID8783 ACC.8783	BALSAS	Z.parviglumis	W 71-4	√
35	TL95B-....-	ID8783 ACC.8784	BALSAS	Z.parviglumis	W 71-5
36	TL95B-....-	ID8783 ACC.8785	BALSAS	Z.parviglumis	W 71-6
37	TL93B-....-	ID8837 ACC.8837	-	Z.perenis	ZEA PEREN
38	JAL88 -....-	ID9475 ACC.9475	Z. PERE	Z.perenis	PIEDRA ANCHA
39	JAL87 -....-	ID9476 ACC.9476	Z. DIPL	Z.diploperenis	LAS JOYAS	√
40	TL94B-....-	ID9477 ACC.9477	-	Z.parviglumis	TEO: BALSAS
41	TL92B-....-	ID9478 ACC.9478	GUATEM	Z.luxurians	TEO: GUATE	√
42	TL93B-....-	ID9479 ACC.9479	HUEHUET	Z.huehuetenangensis	TEO: HUEUE
43	JAL80 -....-	ID10003 ACC.10003	Z. DIPL	Z.diploperenis	SAN MIGUEL
44	NICARAGUA-1991	ID13451 ACC.11083	-	z.nicaraguensis	ILTIS 30919	√
45	ORIGI -NAL-...	ID13531 ACC.11352	CHALCO	Z.mexicana	K 65-2
46	TL01B-6906	ID13532 ACC.11353	BALSAS	Z.parviglumis	K 67-8
47	TL01B	ID13533 ACC.11354	BALSAS	Z.parviglumis	K 67-9
48	TL01B	ID13534 ACC.11355	BALSAS	Z.parviglumis	K 67-10	√
49	ORIGI -NAL-...	ID13535 ACC.11356	BALSAS	Z.parviglumis	K 67-11	√
50	TL95B-....-	ID13536 ACC.11357	BALSAS	Z.parviglumis	K 67-13	√
51	TL98B- -	ID13537 ACC.11358	BALSAS	Z.parviglumis	K 67-16
52	TL98B- -	ID13538 ACC.11359	BALSAS	Z.parviglumis	K 67-18	√
53	ORIGI -NAL-...	ID13539 ACC.11360	BALSAS	Z.parviglumis	K 67-19
54	ORIGI -NAL-...	ID13540 ACC.11361	BALSAS	Z.parviglumis	K 67-25
55	ORIGI -NAL-...	ID13541 ACC.11362	CHALCO	Z.mexicana	K 68-3
56	ORIGI -NAL-...	ID13542 ACC.11363	CHALCO	Z.mexicana	K 68-4
57	ORIGI -NAL-...	ID13543 ACC.11364	CHALCO	Z.mexicana	K 68-5	√
58	TL97B	ID13544 ACC.11365	M CENTR	Z.mexicana	K 69-1
59	TL97B	ID13545 ACC.11366	M CENTR	Z.mexicana	K 69-2
60	TL98B- -	ID13546 ACC.11367	M CENTR	Z.mexicana	K 69-5
61	TL98B- -	ID13547 ACC.11368	M CENTR	Z.mexicana	K 69-6	√
62	ORIGI -NAL-...	ID13548 ACC.11369	M CENTR	Z.mexicana	K 69-7
63	TL01B- -	ID13549 ACC.11370	M CENTR	Z.mexicana	K 69-8
64	ORIGI -NAL-...	ID13550 ACC.11371	M CENTR	Z.mexicana	K 69-9	√
65	ORIGI -NAL-...	ID13551 ACC.11372	M CENTR	Z.mexicana	K 69-10
66	ORIGI -NAL-...	ID13552 ACC.11373	M CENTR	Z.mexicana	K 69-11
67	ORIGI -NAL-...	ID13553 ACC.11374	CHALCO	Z.mexicana	K 69-12	√
68	TL95B-....-	ID13554 ACC.11375	BALSAS	Z.parviglumis	K 69-13
69	TL96B	ID13555 ACC.11376	BALSAS	Z.parviglumis	K 69-14
70	ORIGI -NAL-...	ID13556 ACC.11377	CHALCO	Z.mexicana	TEOSIN 69-15	√
71	TL97B	ID13557 ACC.11378	BALSAS	Z.parviglumis	TEOSIN 62-87	√
72	ORIGI -NAL-...	ID13562 ACC.11383	CHALCO	Z.mexicana	TEOSIN 62-?
73	ORIGI -NAL-...	ID13563 ACC.11384	CHALCO	Z.mexicana	TEOSIN 62-?
74	ORIGI -NAL-...	ID13564 ACC.11385	CHALCO	Z.mexicana	TEOSIN 62-?	√
75	ORIGI -NAL-...	ID13565 ACC.11386	CHALCO	Z.mexicana	W.S.T. 85-1
76	BA93 -....-	ID13566 ACC.11387	NOBOGA	Z.mexicana	W.S.T. 85-2
77	TL99B	ID13567 ACC.11388	BALSAS	Z.parviglumis	W.S.T. 85-3	√
78	ORIGI -NAL-...	ID13568 ACC.11389	CHALCO	Z.mexicana	E 86-1
79	ORIGI -NAL-...	ID13569 ACC.11390	CHALCO	Z.mexicana	E 86-2	√
80	ORIGI -NAL-...	ID13570 ACC.11391	CHALCO	Z.mexicana	E 86-3
81	ORIGI -NAL-...	ID13571 ACC.11392	C PLATE	Z.mexicana	W.S.T. 92-1
82	TL99B	ID13572 ACC.11393	NOBOGA	Z.mexicana	W.S.T. 92-2	√
83	ORIGI -NAL-...	ID13573 ACC.11394	C PLATE	Z.mexicana	W.S.T. 92-3
84	ORIGI -NAL-...	ID13574 ACC.11395	M CENTR	Z.mexicana	W.S.T. 92-4
85	ORIGI -NAL-...	ID13575 ACC.11396	C PLATE	Z.mexicana	W.S.T. 92-5
86	ORIGI -NAL-...	ID13576 ACC.11397	C PLATE	Z.mexicana	W.S.T. 92-6	√
87	ORIGI -NAL-...	ID13577 ACC.11398	CHALCO	Z.mexicana	W.S. 92-7	√
88	ORIGI -NAL-...	ID13578 ACC.11399	CHALCO	Z.mexicana	W.S. 92-8	√
89	ORIGI -NAL-...	ID13579 ACC.11400	CHALCO	Z.mexicana	W.S. 92-9
90	ORIGI -NAL-...	ID13580 ACC.11401	BALSAS	Z.parviglumis	W.S. 92-10
91	ORIGI -NAL-...	ID13581 ACC.11402	BALSAS	Z.parviglumis	W.S. 92-11	√
92	ORIGI -NAL-...	ID13582 ACC.11403	BALSAS	Z.parviglumis	W.S. 92-12
93	ORIGI -NAL-...	ID13583 ACC.11404	BALSAS	Z.parviglumis	W.S. 92-13	√
94	TL99B	ID13584 ACC.11405	BALSAS	Z.parviglumis	W.S. 92-14	√
95	TL99B	ID13585 ACC.11406	BALSAS	Z.parviglumis	W.S. 92-15
96	ORIGI -NAL-...	ID13586 ACC.11407	BALSAS	Z.parviglumis	W.S. 92-16
