# Supplementary material for: A transposable element in a NAC gene is associated with drought tolerance in maize seedlings
Source: Nat Commun. 2015 Sep 21;6:8326. doi: 10.1038/ncomms9326 (PMC4595727; doi:10.1038/ncomms9326)
Supplement: Supplementary Data 8 — Primers used in this research. [file ncomms9326-s9.xlsx]

## Sheet: primers list
Supplementary Data 8. Primers used in this research.
The name of the primers was based on the gene name and experimental purpose. Numbers in the brackets indicate the location of the primer within the corresponding gene. The location of the start codon (ATG) was considered as +1.
Primer Name	Gene ID	Forward	Reverse
ZmNAC111_cloning	GRMZM2G127379_T01	ATGCCGAGAAGCGGCGGCG	CTACTGCATCCCGATGTGGC
18S rRNA _qRTPCR	At2G01010	AAACGGCTACCACATCCAAG	CCTCCAATGGATCCTCGTTA
Actin8_qRTPCR	At1g49240	CTCAGGTATTGCAGACCGTATGAG	CTGGACCTGCTTCATCATACTCTG
ZmABF2_qRTPCR	GRMZM2G479760_T01	TTGTGCCTCCACTGCAATTCGG	TTACAAGTCGTCTCCCTCCATCTTCC
ZmRD17_qRTPCR	GRMZM2G147014_T01	AATCACGGGCACAAGGAGGA	TAGACGAGCTGGAGCTGGAAC
ZmNCED3_qRTPCR	GRMZM2G417954_T01	TAGTGTCCAAGCCGTTCCTCAAG	AAGGATGATGGCGTGGTTCTCG
ZmRAB18_qRTPCR	GRMZM2G098750_T01	GTGGTGGGTTGAGGGGAAGGAAGC	ACGCCATCGCCGTTGAGCCT
ZmAFP3_qRTPCR	GRMZM5G831577_T01	TCGCTCACGTTCGACGAGTTCCA	TCTCCTCGGCGGTCCAGATGCT
ZmPP2C_qRTPCR	GRMZM2G159811_T01	AAGGATGCGGATGATGGAGGAC	AAGTCAAAGACGCCGAAGAAGTGC
ZmRD29B_qRTPCR	GRMZM2G376743_T01	TAAACGCCGGGGACACGGTAGT	TTTCCTGTGGCTGTGGTTGG
ZmDREB1D_qRTPCR	GRMZM2G069082_T01	ATGGACATGGGCCGGCAC	CTAGTAGCTCCAGAGCGCGAC
ZmNAC111_qRTPCR	GRMZM2G127379_T01	CTACTATGACGACGACAACT	CACTCGCTTCCTCTTGTT
ZmNAC111-R1_qRTPCR	GRMZM2G127379_T01	AGTACTAACCGCAGGACTTCTCG	GTTTTGTTTTCGCCGATGCA
ZmNAC111-R2_qRTPCR	GRMZM2G127379_T01	CGATACTCGGTCAGATTCTCCATAAA	GCTCAAGAAGTCCTGCGGTTAGT
ZmNAC111-R3_qRTPCR	GRMZM2G127379_T01	CGAATCGAAAGCTGCCAAGC	TAGGGATGAAGACGATGGATGACG
ZmNAC111-R4_qRTPCR	GRMZM2G127379_T01	GCCCAGTCCCTCCATCTCAAA	GTCCGGTACAGCACGCCAAA
ZmNAC111-R5_qRTPCR	GRMZM2G127379_T01	TCTCCCTGGTACGTGATTCTTTATTT	CAACTGGGTGCAGATTTGGATTAG
ZmNAC111-R6_qRTPCR	GRMZM2G127379_T01	GTGTCTTCCTCCTCGTCGTCCTC	TGCGAAACGCTTCAGTCAGGT
ZmNAC111-R7_qRTPCR	GRMZM2G127379_T01	TTGCCGACTGCTGCTGCTAC	CCGTCACTCGCTTCCTCTTGTT
ZmNAC111-R8_qRTPCR	GRMZM2G127379_T01	AGCAGCGGCGTCTTCTTCCA	TCTACTGCATCCCGATGTGGC
ZmUbi-2_qRTPCR	GRMZM2G419891_T04	TGGTTGTGGCTTCGTTGGTT	GCTGCAGAAGAGTTTTGGGTACA
ZmActin-1_qRTPCR	GRMZM2G126010_T01	GATGATGCGCCAAGAGCTG	GCCTCATCACCTACGTAGGCAT
ZmNAC111_requencing1(-1124~197)	GRMZM2G127379_T01	GTCCGGGGACGAAGGTCATA	CAGGGGTTGCACTGGTAGATG
ZmNAC111_requencing2(-248~869)	GRMZM2G127379_T01	CCAGCTCGACGATGACTACG	CGACAACTGGAAATCGTTGCTC
ZmNAC111_requencing3(396~1513)	GRMZM2G127379_T01	ACAAGGAGTGGTTTTTCTTCAGC	CCATGCCTCGAATCACTTGG
ZmNAC111_requencing4(1053~1924)	GRMZM2G127379_T01	CGATGATGATGCTGAGCAAGT	AACGTGCATGGGTCGTCAT
ZmNAC111_BSP quencing	GRMZM2G127379_T01	CCGGGTTGAGTTGTTATGTTATGATAGA	CCAATAATATATATATCACACATCCCCA
MITE_genotyping	GRMZM2G127379_T01	AGCACGATTCTAGTACTAACCGCAGGACTTCTTG	GACTGCCATTTTGTTTTCGCCGATGCA
